# Supplementary material for: Antibiotic resistance in European wastewater treatment plants mirrors the pattern of clinical antibiotic resistance prevalence
Source: Sci Adv. 2019 Mar 27;5(3):eaau9124. doi: 10.1126/sciadv.aau9124 (PMC6436925; doi:10.1126/sciadv.aau9124)
Supplement: Data file S1 [file aau9124_Data_file_S1.csv]

id_sample	id_assay	id_replicate	ct
WMB45	AY1	1	14.99474
WMB45	AY1	2	14.88184
WMB45	AY1	3	14.98182
WMB46	AY1	1	15.35014
WMB46	AY1	2	15.42259
WMB47	AY1	1	15.00986
WMB47	AY1	2	15.17388
WMB47	AY1	3	15.20364
WMC01	AY1	1	11.40279
WMC01	AY1	2	11.51069
WMC01	AY1	3	11.56765
WMB46	AY17	1	31.33528
WMB45	AY9	1	27.70493
WMB45	AY9	2	28.92477
WMB45	AY9	3	26.57039
WMB46	AY9	1	26.67871
WMB46	AY9	2	26.29836
WMB46	AY9	3	27.58108
WMB47	AY9	1	29.64803
WMC01	AY9	1	23.96038
WMC01	AY9	2	23.73999
WMC01	AY9	3	23.97726
WMB45	AY25	1	22.0937
WMB45	AY25	2	21.97692
WMB45	AY25	3	22.29802
WMB46	AY25	1	22.96684
WMB46	AY25	2	23.09481
WMB46	AY25	3	22.54909
WMB47	AY25	1	22.61851
WMB47	AY25	2	22.47468
WMB47	AY25	3	22.47943
WMC01	AY25	1	18.24794
WMC01	AY25	2	18.29602
WMC01	AY25	3	18.29578
WMB45	AY33	1	30.62436
WMB45	AY33	2	29.40151
WMB45	AY33	3	30.39991
WMB46	AY33	1	30.73674
WMB46	AY33	2	30.46831
WMB46	AY33	3	31.54295
WMB47	AY33	1	31.05787
WMB47	AY33	2	29.66072
WMB47	AY33	3	30.98762
WMC01	AY33	1	27.04121
WMC01	AY33	2	27.27948
WMC01	AY33	3	27.93412
WMB45	AY49	1	27.34348
WMB45	AY49	2	30.6899
WMB45	AY49	3	29.94065
WMB46	AY49	3	29.50333
WMB47	AY49	1	29.46892
WMB47	AY49	2	29.27366
WMC01	AY49	1	24.04744
WMC01	AY49	2	23.74995
WMC01	AY49	3	23.96563
WMB46	AY41	2	34.57999
WMC01	AY41	3	34.32133
WMC01	AY57	3	30.38252
WMB45	AY81	1	28.45893
WMB45	AY81	2	27.53212
WMB45	AY81	3	27.26932
WMB46	AY81	1	27.20611
WMB46	AY81	2	28.38164
WMB46	AY81	3	27.21536
WMB47	AY81	1	28.28277
WMC01	AY81	1	23.82248
WMC01	AY81	2	24.68637
WMC01	AY73	1	33.50556
WMB45	AY97	1	23.5708
WMB45	AY97	2	23.366
WMB45	AY97	3	23.70187
WMB46	AY97	1	24.0282
WMB46	AY97	2	23.82868
WMB46	AY97	3	23.94483
WMB47	AY97	1	23.3338
WMB47	AY97	2	23.88323
WMB47	AY97	3	24.1745
WMC01	AY97	1	20.98147
WMC01	AY97	2	21.03582
WMC01	AY97	3	21.04306
WMB45	AY113	2	25.51548
WMB45	AY113	3	26.176
WMB46	AY113	1	26.72033
WMB46	AY113	2	26.31047
WMB46	AY113	3	26.82593
WMB47	AY113	1	26.69062
WMB47	AY113	2	26.22779
WMC01	AY113	1	23.27129
WMC01	AY113	2	23.1322
WMC01	AY113	3	23.31724
WMB45	AY121	1	28.49289
WMB45	AY121	2	27.7158
WMB45	AY121	3	27.88847
WMB46	AY121	1	27.46448
WMB46	AY121	2	27.33416
WMB46	AY121	3	27.23182
WMB47	AY121	2	27.22066
WMB47	AY121	3	27.6235
WMC01	AY121	1	25.0426
WMC01	AY121	2	24.89402
WMC01	AY121	3	25.08293
WMB45	AY129	1	28.53372
WMB46	AY129	1	28.72034
WMC01	AY129	1	24.15795
WMC01	AY129	2	24.52577
WMC01	AY129	3	24.20031
WMC01	AY145	1	29.23732
WMC01	AY145	2	29.47333
WMB45	AY137	2	29.85735
WMB46	AY137	2	28.61807
WMB47	AY137	2	29.14604
WMC01	AY137	1	27.62508
WMC01	AY137	2	26.81317
WMC01	AY137	3	27.53328
WMC01	AY153	2	27.28846
WMB45	AY177	1	20.99174
WMB45	AY177	2	21.12293
WMB45	AY177	3	21.40025
WMB46	AY177	1	21.67777
WMB46	AY177	2	21.95679
WMB46	AY177	3	21.93044
WMB47	AY177	1	21.69961
WMB47	AY177	2	21.81477
WMB47	AY177	3	21.45768
WMC01	AY177	1	18.08422
WMC01	AY177	2	18.11272
WMC01	AY177	3	18.06086
WMB45	AY169	1	21.97219
WMB45	AY169	2	21.71475
WMB45	AY169	3	21.61232
WMB46	AY169	1	22.35714
WMB46	AY169	2	22.24029
WMB46	AY169	3	22.13478
WMB47	AY169	1	22.24392
WMB47	AY169	2	22.5376
WMB47	AY169	3	22.158
WMC01	AY169	1	19.02367
WMC01	AY169	2	19.03284
WMC01	AY169	3	19.14873
WMB45	AY185	1	22.25674
WMB45	AY185	2	22.50498
WMB45	AY185	3	22.17931
WMB46	AY185	1	23.07405
WMB46	AY185	2	23.10756
WMB46	AY185	3	23.03229
WMB47	AY185	1	22.72883
WMB47	AY185	2	22.95657
WMB47	AY185	3	22.88829
WMC01	AY185	1	17.44572
WMC01	AY185	2	17.42667
WMC01	AY185	3	17.44861
WMB45	AY193	1	26.46561
WMB45	AY193	2	26.37628
WMB45	AY193	3	27.70002
WMB46	AY193	1	27.49681
WMB46	AY193	2	27.5026
WMB46	AY193	3	28.30012
WMB47	AY193	1	27.765
WMB47	AY193	2	26.96725
WMB47	AY193	3	27.17366
WMC01	AY193	1	20.56639
WMC01	AY193	2	20.56805
WMC01	AY193	3	20.67595
WMB45	AY209	1	27.1622
WMC01	AY209	1	25.74166
WMC01	AY209	2	26.53811
WMC01	AY209	3	26.31379
WMB46	AY201	3	21.61959
WMB47	AY201	2	21.61177
WMB47	AY201	3	21.63889
WMC01	AY201	1	17.62589
WMC01	AY201	2	17.68054
WMC01	AY201	3	17.77811
WMC01	AY225	3	33.27977
WMB45	AY241	1	33.48429
WMB45	AY241	2	33.49348
WMB46	AY241	3	34.0659
WMB47	AY241	1	33.84853
WMC01	AY241	1	25.07604
WMC01	AY241	2	24.61344
WMC01	AY241	3	25.34779
WMB46	AY233	2	32.78599
WMB46	AY233	3	30.72114
WMB47	AY233	2	33.32388
WMC01	AY233	1	30.67747
WMC01	AY233	2	30.89185
WMC01	AY233	3	30.74945
WMB46	AY249	1	33.3629
WMB47	AY249	3	34.30035
WMC01	AY249	1	32.86984
WMB45	AY257	1	28.2982
WMB45	AY257	2	27.54931
WMB45	AY257	3	27.63058
WMB46	AY257	1	27.21634
WMB46	AY257	2	27.86617
WMB46	AY257	3	27.79132
WMB47	AY257	1	27.2022
WMB47	AY257	2	27.94403
WMB47	AY257	3	27.83737
WMC01	AY257	3	25.91713
WMC01	AY265	3	28.72552
WMB45	AY281	1	32.41485
WMB45	AY281	2	31.41567
WMB45	AY281	3	34.35279
WMB46	AY281	1	33.23057
WMB46	AY281	2	33.18192
WMB46	AY281	3	30.78484
WMB47	AY281	1	31.19757
WMB47	AY281	2	30.7949
WMC01	AY281	1	30.8895
WMC01	AY281	2	28.20602
WMB45	AY297	2	33.36696
WMB47	AY297	2	29.50344
WMC01	AY297	1	27.54065
WMC01	AY297	2	29.54044
WMC01	AY297	3	27.12296
WMC01	AY313	2	34.12654
WMC01	AY313	3	33.45808
WMB45	AY321	2	32.73189
WMB46	AY321	1	32.54488
WMB46	AY321	3	34.64996
WMB47	AY321	3	34.41367
WMB45	AY337	1	21.40093
WMB45	AY337	2	21.30621
WMB45	AY337	3	21.45321
WMB46	AY337	1	21.50928
WMB46	AY337	2	21.86875
WMB46	AY337	3	21.77185
WMB47	AY337	1	21.69203
WMB47	AY337	2	21.31644
WMB47	AY337	3	21.48054
WMC01	AY337	1	18.28477
WMC01	AY337	2	18.26157
WMC01	AY337	3	18.45373
WMB45	AY329	1	28.94171
WMB45	AY329	2	34.59655
WMB45	AY329	3	28.99286
WMB47	AY329	1	29.26089
WMB47	AY329	2	28.77934
WMC01	AY329	1	20.62632
WMC01	AY329	2	21.26665
WMC01	AY329	3	20.94133
WMC01	AY345	1	17.7121
WMC01	AY345	2	17.89092
WMC01	AY345	3	17.80798
WMB46	AY353	2	34.77017
WMB45	AY369	1	17.22756
WMB45	AY369	2	17.28046
WMB45	AY369	3	17.36843
WMB46	AY369	1	17.58939
WMB46	AY369	2	17.68341
WMB46	AY369	3	17.64871
WMB47	AY369	1	17.4094
WMB47	AY369	2	17.40196
WMB47	AY369	3	17.33325
WMC01	AY369	1	13.89126
WMC01	AY369	2	13.80588
WMC01	AY369	3	13.82513
WMB45	AY361	1	22.6481
WMB45	AY361	2	22.34599
WMB45	AY361	3	22.41965
WMB46	AY361	1	23.05837
WMB46	AY361	2	22.88964
WMB46	AY361	3	23.01394
WMB47	AY361	1	22.47997
WMB47	AY361	2	22.46614
WMB47	AY361	3	22.70828
WMC01	AY361	1	20.68094
WMC01	AY361	2	20.88463
WMC01	AY361	3	21.04566
WMB45	AY377	2	30.93444
WMB45	AY377	3	30.94919
WMB46	AY377	2	31.51189
WMB46	AY377	3	30.73707
WMB47	AY377	1	34.38182
WMB47	AY377	2	30.99702
WMC01	AY377	1	24.96666
WMC01	AY377	2	25.00838
WMC01	AY377	3	25.14744
WMB45	AY2	1	13.87375
WMB45	AY2	2	13.82318
WMB45	AY2	3	13.78905
WMB46	AY2	1	13.72517
WMB46	AY2	2	13.71623
WMB46	AY2	3	13.81356
WMB47	AY2	1	13.77905
WMB47	AY2	2	13.71856
WMB47	AY2	3	13.68392
WMB45	AY26	1	20.38578
WMB45	AY26	2	20.57756
WMB45	AY26	3	20.7494
WMB46	AY26	1	21.1019
WMB46	AY26	2	21.21379
WMB46	AY26	3	21.31942
WMB47	AY26	1	20.97499
WMB47	AY26	2	21.11455
WMB47	AY26	3	21.01507
WMC01	AY26	3	17.46132
WMB45	AY34	1	27.87771
WMB45	AY34	2	28.42291
WMB45	AY34	3	27.8983
WMB46	AY34	1	29.0365
WMB46	AY34	2	28.94475
WMB46	AY34	3	28.92235
WMB47	AY34	1	27.82493
WMB47	AY34	2	28.09345
WMB47	AY34	3	27.53116
WMC01	AY34	1	24.37174
WMC01	AY34	2	24.17443
WMC01	AY34	3	24.60551
WMB46	AY42	2	32.3061
WMB47	AY42	1	32.28727
WMB47	AY42	2	32.76405
WMC01	AY42	1	30.21041
WMC01	AY42	2	28.17611
WMC01	AY42	3	29.89372
WMB45	AY58	1	24.52672
WMB45	AY58	2	24.4063
WMB45	AY58	3	25.54707
WMB46	AY58	1	25.56329
WMB46	AY58	2	25.37804
WMB46	AY58	3	26.42073
WMB47	AY58	1	25.80553
WMB47	AY58	2	25.64071
WMB47	AY58	3	25.21341
WMC01	AY58	1	23.77166
WMC01	AY58	2	23.86153
WMC01	AY58	3	23.81963
WMB45	AY82	1	27.88102
WMB45	AY82	2	27.45074
WMB45	AY82	3	27.48021
WMB46	AY82	1	27.34795
WMB46	AY82	2	28.56004
WMB46	AY82	3	26.85291
WMB47	AY82	2	27.48189
WMB47	AY82	3	26.99451
WMC01	AY82	1	23.94356
WMC01	AY82	2	24.8164
WMC01	AY82	3	24.77665
WMB45	AY74	1	30.64914
WMB45	AY74	2	33.13149
WMB45	AY74	3	32.32946
WMB46	AY74	1	33.77383
WMB46	AY74	2	33.0206
WMB47	AY74	2	31.68838
WMC01	AY74	1	31.51413
WMC01	AY74	3	34.10933
WMB45	AY98	1	24.9626
WMB45	AY98	2	25.42124
WMB45	AY98	3	25.80573
WMB46	AY98	1	24.59389
WMB46	AY98	2	25.39602
WMB46	AY98	3	25.02002
WMB47	AY98	1	24.8007
WMB47	AY98	2	25.05886
WMB47	AY98	3	25.25285
WMC01	AY98	1	21.91771
WMC01	AY98	2	21.96235
WMC01	AY98	3	21.71899
WMB45	AY114	2	34.22744
WMB45	AY114	3	34.45986
WMB46	AY114	1	33.19392
WMB46	AY114	2	33.74277
WMB47	AY114	1	33.71754
WMB47	AY114	2	34.40669
WMB47	AY114	3	32.83131
WMC01	AY114	1	33.49205
WMC01	AY114	2	32.23768
WMB45	AY106	1	22.59829
WMB45	AY106	2	22.9777
WMB45	AY106	3	22.85303
WMB46	AY106	1	23.30719
WMB46	AY106	2	23.34762
WMB46	AY106	3	23.58731
WMB47	AY106	1	23.20694
WMB47	AY106	2	22.89452
WMB47	AY106	3	23.07781
WMC01	AY106	1	19.56427
WMC01	AY106	2	19.37445
WMC01	AY106	3	19.44739
WMB47	AY122	3	28.86408
WMC01	AY122	1	28.92009
WMC01	AY122	2	27.02895
WMB46	AY130	2	28.21162
WMB47	AY130	2	28.93165
WMC01	AY130	1	26.28081
WMC01	AY130	2	25.67863
WMC01	AY130	3	26.49308
WMB45	AY146	1	23.74049
WMB45	AY146	2	24.31149
WMB45	AY146	3	24.33595
WMB46	AY146	1	24.40309
WMB46	AY146	2	24.66293
WMB46	AY146	3	24.06743
WMB47	AY146	1	24.29898
WMB47	AY146	2	24.2591
WMB47	AY146	3	24.06471
WMC01	AY146	1	18.17001
WMC01	AY146	2	18.29537
WMC01	AY146	3	18.31688
WMC01	AY138	3	28.70644
WMB45	AY162	2	28.60324
WMB45	AY162	3	29.66576
WMB46	AY162	1	32.56733
WMB46	AY162	2	28.57211
WMB47	AY162	1	28.8618
WMB47	AY162	3	27.55186
WMC01	AY162	1	25.51348
WMC01	AY162	2	25.38024
WMC01	AY162	3	25.91021
WMC01	AY178	1	31.5428
WMC01	AY178	2	30.89174
WMC01	AY178	3	30.80474
WMB45	AY170	1	29.05083
WMB45	AY170	2	26.90562
WMB45	AY170	3	27.32801
WMB46	AY170	1	27.05237
WMB46	AY170	2	27.24726
WMB46	AY170	3	27.06784
WMB47	AY170	2	26.98913
WMB47	AY170	3	26.78192
WMC01	AY170	1	24.23528
WMC01	AY170	2	23.83879
WMC01	AY170	3	23.33915
WMB45	AY186	1	28.14587
WMB45	AY186	2	26.88937
WMB45	AY186	3	26.88958
WMB46	AY186	1	27.42583
WMB46	AY186	2	27.21806
WMB46	AY186	3	27.6751
WMB47	AY186	1	27.08197
WMB47	AY186	2	26.91219
WMB47	AY186	3	25.20135
WMC01	AY186	1	20.49701
WMC01	AY186	2	20.61427
WMC01	AY186	3	20.30404
WMB45	AY202	1	20.07736
WMB45	AY202	2	20.21814
WMB45	AY202	3	20.34988
WMB46	AY202	1	20.37859
WMB46	AY202	2	20.48273
WMB46	AY202	3	20.4645
WMB47	AY202	1	20.27387
WMB47	AY202	2	20.26774
WMB47	AY202	3	20.19037
WMC01	AY202	1	17.22909
WMB45	AY242	1	28.81782
WMB45	AY242	2	29.51088
WMB45	AY242	3	27.60477
WMB46	AY242	1	27.74128
WMB46	AY242	2	27.8168
WMB46	AY242	3	28.07706
WMB47	AY242	1	27.73177
WMB47	AY242	2	29.3952
WMB47	AY242	3	28.11888
WMC01	AY242	1	28.97644
WMC01	AY242	2	28.22101
WMC01	AY242	3	34.37594
WMB45	AY234	1	27.24936
WMB45	AY234	2	27.28354
WMB46	AY234	1	27.43879
WMB46	AY234	2	26.69906
WMB46	AY234	3	26.9901
WMB47	AY234	1	27.08591
WMB47	AY234	3	26.86127
WMC01	AY234	1	25.83908
WMC01	AY234	2	25.67728
WMC01	AY234	3	25.82166
WMB46	AY250	2	32.63268
WMB46	AY250	3	33.75936
WMC01	AY250	1	31.00792
WMC01	AY250	2	31.40544
WMC01	AY250	3	32.7754
WMC01	AY258	1	31.57156
WMC01	AY258	2	31.43629
WMB45	AY266	1	33.53046
WMB45	AY282	2	30.21227
WMB46	AY282	1	29.45219
WMB46	AY282	3	29.74918
WMB47	AY282	1	31.87156
WMB47	AY282	2	27.52619
WMB45	AY290	1	32.37498
WMB46	AY290	1	31.05175
WMB46	AY290	2	30.22611
WMB47	AY290	3	31.01065
WMC01	AY290	1	29.64658
WMC01	AY290	2	29.33569
WMC01	AY290	3	29.81103
WMB45	AY306	1	32.62093
WMB46	AY306	1	33.20168
WMB47	AY306	2	34.63447
WMC01	AY306	2	28.30797
WMC01	AY306	3	29.18349
WMB45	AY298	2	27.73855
WMB45	AY298	3	26.70063
WMB46	AY298	2	27.67682
WMB46	AY298	3	28.11372
WMB47	AY298	1	27.05533
WMB47	AY298	2	28.79518
WMB47	AY298	3	28.02849
WMC01	AY298	1	23.73492
WMC01	AY298	2	24.73177
WMC01	AY298	3	24.62838
WMB45	AY314	2	33.91067
WMC01	AY314	3	34.59571
WMB45	AY322	1	26.72916
WMB45	AY322	2	27.49504
WMB45	AY322	3	28.69513
WMB46	AY322	2	26.81828
WMB46	AY322	3	28.09792
WMB47	AY322	2	27.67514
WMB47	AY322	3	29.59595
WMC01	AY322	1	20.52883
WMC01	AY322	2	20.59231
WMC01	AY322	3	20.78918
WMB45	AY338	1	29.52355
WMB45	AY338	2	29.74869
WMB45	AY338	3	27.97435
WMB46	AY338	1	28.32774
WMB46	AY338	2	27.67756
WMB47	AY338	2	27.26865
WMB47	AY338	3	29.21739
WMC01	AY338	1	23.79847
WMC01	AY338	2	23.34502
WMC01	AY338	3	24.15909
WMB45	AY330	1	23.68766
WMB45	AY330	2	23.71066
WMB45	AY330	3	23.65678
WMB46	AY330	1	23.71005
WMB46	AY330	2	23.84335
WMB46	AY330	3	24.47401
WMB47	AY330	1	23.60887
WMB47	AY330	2	23.4038
WMB47	AY330	3	23.48359
WMC01	AY330	1	20.13389
WMC01	AY330	2	20.33459
WMC01	AY330	3	20.14173
WMB45	AY346	1	26.26316
WMB46	AY346	1	28.55444
WMC01	AY346	1	22.91425
WMC01	AY346	2	23.10792
WMC01	AY346	3	23.18186
WMB45	AY354	1	31.59745
WMB45	AY354	3	31.37188
WMB46	AY354	1	31.45833
WMB47	AY354	2	31.85002
WMC01	AY354	1	29.48593
WMC01	AY354	2	30.37472
WMC01	AY354	3	29.52809
WMB45	AY370	1	20.3627
WMB45	AY370	2	20.3316
WMB45	AY370	3	20.44229
WMB46	AY370	1	20.50562
WMB46	AY370	2	20.72324
WMB46	AY370	3	20.65499
WMB47	AY370	1	20.62176
WMB47	AY370	2	20.57002
WMB47	AY370	3	20.4483
WMC01	AY370	1	18.70421
WMC01	AY370	2	18.80495
WMC01	AY370	3	18.66698
WMC01	AY362	2	28.68232
WMB45	AY378	1	24.40671
WMB45	AY378	2	24.34369
WMB45	AY378	3	24.71717
WMB46	AY378	1	24.4623
WMB46	AY378	2	24.74019
WMB46	AY378	3	24.95312
WMB47	AY378	3	24.71806
WMC01	AY378	1	23.65397
WMC01	AY378	3	23.8226
WMB45	AY3	1	28.47577
WMB45	AY3	2	28.87547
WMB46	AY3	1	29.49603
WMB47	AY3	2	27.82455
WMB47	AY3	3	29.25058
WMC01	AY3	1	23.03708
WMC01	AY3	2	23.05376
WMC01	AY3	3	23.10866
WMC01	AY19	1	34.70631
WMB45	AY11	1	27.39225
WMB45	AY11	3	32.66064
WMB46	AY11	1	30.99257
WMB46	AY11	2	27.35765
WMB46	AY11	3	27.68874
WMB47	AY11	3	28.82884
WMC01	AY11	2	24.42568
WMC01	AY11	3	24.36876
WMB45	AY27	1	30.5364
WMB45	AY27	2	27.74006
WMB45	AY27	3	31.35877
WMB46	AY27	1	29.86923
WMB47	AY27	1	29.15191
WMB47	AY27	3	30.64249
WMC01	AY27	1	23.80263
WMC01	AY27	2	23.60415
WMC01	AY27	3	24.0168
WMB45	AY35	3	33.12368
WMB47	AY35	2	32.88412
WMB45	AY51	1	25.01761
WMB45	AY51	2	26.12228
WMB45	AY51	3	25.46925
WMB46	AY51	1	26.01867
WMB46	AY51	2	25.90097
WMB46	AY51	3	25.63098
WMB47	AY51	1	26.37129
WMB47	AY51	2	26.71504
WMB47	AY51	3	26.25778
WMC01	AY51	1	23.73229
WMC01	AY51	2	23.31581
WMC01	AY51	3	23.41957
WMB47	AY43	2	29.20893
WMC01	AY43	1	27.22695
WMC01	AY43	2	27.50636
WMC01	AY43	3	26.34288
WMB45	AY59	2	30.6266
WMB45	AY59	3	29.79316
WMB46	AY59	1	28.91434
WMB47	AY59	2	32.25865
WMB47	AY59	3	29.25907
WMC01	AY59	1	26.57733
WMC01	AY59	2	26.17784
WMC01	AY59	3	25.50953
WMB45	AY67	1	27.06538
WMB45	AY67	2	27.39421
WMB45	AY67	3	27.44089
WMB46	AY67	1	26.86436
WMB46	AY67	2	26.95946
WMB46	AY67	3	27.95898
WMB47	AY67	1	27.35364
WMB47	AY67	2	26.82485
WMB47	AY67	3	28.35529
WMC01	AY67	1	22.34393
WMC01	AY67	2	22.13612
WMC01	AY67	3	22.22789
WMB45	AY75	1	26.5048
WMB47	AY75	2	32.38713
WMC01	AY75	1	23.92919
WMC01	AY75	2	24.17184
WMB45	AY91	1	30.486
WMB45	AY91	3	30.41792
WMB46	AY91	1	30.46904
WMB47	AY91	2	30.2836
WMB47	AY91	3	30.79875
WMC01	AY91	1	28.03811
WMC01	AY91	3	28.25799
WMB45	AY99	1	22.51451
WMB45	AY99	2	22.44662
WMB45	AY99	3	22.53189
WMB46	AY99	1	22.97321
WMB46	AY99	2	23.38654
WMB46	AY99	3	22.84013
WMB47	AY99	1	22.6358
WMB47	AY99	2	22.86762
WMB47	AY99	3	22.77975
WMC01	AY99	1	19.33272
WMC01	AY99	2	19.47393
WMC01	AY99	3	19.3187
WMB45	AY115	1	23.88047
WMB45	AY115	2	24.01392
WMB45	AY115	3	23.86917
WMB46	AY115	1	24.92095
WMB46	AY115	2	24.68834
WMB46	AY115	3	24.5642
WMB47	AY115	1	24.64
WMB47	AY115	2	24.91988
WMB47	AY115	3	25.2524
WMC01	AY115	1	19.91901
WMC01	AY115	2	19.88999
WMC01	AY115	3	19.83005
WMB45	AY107	3	29.23016
WMB46	AY107	2	28.45027
WMB47	AY107	1	28.41908
WMB47	AY107	2	28.71589
WMC01	AY107	1	23.36919
WMC01	AY107	2	23.5146
WMC01	AY107	3	24.08877
WMC01	AY123	3	27.52907
WMB45	AY131	1	33.07054
WMB47	AY131	3	34.58357
WMC01	AY131	1	32.91038
WMC01	AY147	1	33.36968
WMB45	AY139	1	24.90149
WMB45	AY139	2	24.86897
WMB45	AY139	3	25.52542
WMB46	AY139	1	26.63524
WMB46	AY139	2	27.33959
WMB46	AY139	3	25.50306
WMB47	AY139	1	25.36908
WMB47	AY139	2	25.95454
WMB47	AY139	3	25.3069
WMC01	AY139	1	18.73126
WMC01	AY139	2	18.87549
WMC01	AY139	3	18.63034
WMC01	AY163	1	23.95016
WMC01	AY163	2	24.38007
WMC01	AY163	3	23.87021
WMB45	AY179	1	25.29599
WMB45	AY179	2	24.84358
WMB45	AY179	3	26.04539
WMB46	AY179	1	25.93015
WMB46	AY179	2	27.03672
WMB46	AY179	3	25.35756
WMB47	AY179	1	26.97736
WMB47	AY179	2	26.0759
WMB47	AY179	3	25.43363
WMC01	AY179	1	18.91222
WMC01	AY179	2	18.98604
WMC01	AY179	3	19.02463
WMB45	AY171	1	27.40421
WMB45	AY171	2	26.57331
WMB45	AY171	3	26.94307
WMB46	AY171	1	28.91428
WMB46	AY171	2	29.05344
WMB46	AY171	3	28.83929
WMB47	AY171	1	26.68825
WMB47	AY171	2	26.19524
WMB47	AY171	3	27.10435
WMC01	AY171	1	22.19493
WMC01	AY171	2	22.63194
WMC01	AY171	3	22.30479
WMC01	AY187	1	25.26862
WMC01	AY187	2	26.03332
WMC01	AY187	3	25.68148
WMB45	AY195	1	29.32523
WMC01	AY195	1	25.94026
WMC01	AY195	2	26.16987
WMB45	AY211	2	30.38253
WMB45	AY211	3	31.10188
WMB46	AY211	3	30.39848
WMB47	AY211	3	30.7859
WMC01	AY211	1	29.15831
WMC01	AY211	2	30.30578
WMB45	AY203	1	21.84497
WMB45	AY203	2	21.49053
WMB45	AY203	3	21.88488
WMB46	AY203	1	22.42165
WMB46	AY203	2	22.33858
WMB46	AY203	3	22.75566
WMB47	AY203	1	22.15403
WMB47	AY203	2	22.26447
WMB47	AY203	3	22.16629
WMC01	AY203	1	18.67951
WMC01	AY203	2	18.70465
WMC01	AY203	3	18.88654
WMB46	AY219	3	31.08305
WMB47	AY219	3	33.76962
WMC01	AY219	1	24.90767
WMC01	AY219	2	25.73695
WMC01	AY219	3	25.17597
WMB45	AY227	1	32.57868
WMB46	AY227	2	32.92348
WMB46	AY227	3	31.38303
WMB47	AY227	3	30.38425
WMC01	AY227	3	33.71263
WMB45	AY243	1	29.95492
WMB45	AY243	2	29.4733
WMB45	AY243	3	29.64538
WMB46	AY243	1	30.19656
WMB46	AY243	2	30.47855
WMB47	AY243	1	30.34999
WMB47	AY243	2	27.70691
WMB47	AY243	3	30.43618
WMC01	AY243	1	27.26588
WMC01	AY243	2	26.63693
WMC01	AY243	3	27.71934
WMB45	AY235	1	27.43935
WMB45	AY235	2	28.0835
WMB45	AY235	3	28.26502
WMB46	AY235	1	27.93045
WMB46	AY235	2	28.63413
WMB46	AY235	3	27.80649
WMB47	AY235	1	28.18066
WMB47	AY235	2	27.55529
WMB47	AY235	3	28.04765
WMC01	AY235	1	25.78929
WMC01	AY235	2	26.09878
WMC01	AY235	3	26.31352
WMB45	AY259	1	34.3447
WMB45	AY259	2	33.77869
WMB45	AY259	3	33.34578
WMB47	AY259	1	34.08523
WMB47	AY259	3	33.5887
WMC01	AY259	1	33.10326
WMB46	AY275	1	34.4004
WMB47	AY275	1	34.25546
WMC01	AY275	1	32.51731
WMC01	AY275	3	29.9052
WMC01	AY267	1	34.59638
WMB45	AY291	1	25.44364
WMB45	AY291	2	25.99086
WMB45	AY291	3	25.58914
WMB46	AY291	1	26.09294
WMB46	AY291	2	26.37949
WMB46	AY291	3	26.96841
WMB47	AY291	1	26.38346
WMB47	AY291	2	25.81446
WMB47	AY291	3	26.94439
WMC01	AY291	1	20.31324
WMC01	AY291	2	20.64001
WMC01	AY291	3	20.39376
WMB47	AY299	2	30.09228
WMB45	AY315	3	31.01504
WMB46	AY315	1	32.66411
WMB46	AY315	2	32.36153
WMB46	AY315	3	33.28066
WMC01	AY315	3	30.07726
WMC01	AY323	3	29.65741
WMB45	AY339	1	22.46414
WMB45	AY339	2	22.50179
WMB45	AY339	3	22.07969
WMB46	AY339	1	22.79849
WMB46	AY339	2	22.65938
WMB46	AY339	3	22.83147
WMB47	AY339	1	22.31437
WMB47	AY339	2	22.47447
WMB47	AY339	3	22.28722
WMC01	AY339	1	20.66613
WMC01	AY339	2	20.82183
WMC01	AY339	3	21.00635
WMB45	AY331	1	23.46251
WMB45	AY331	2	23.20506
WMB45	AY331	3	23.42246
WMB46	AY331	1	23.28611
WMB46	AY331	2	23.43608
WMB46	AY331	3	23.54124
WMB47	AY331	1	23.12691
WMB47	AY331	2	23.08347
WMB47	AY331	3	23.14572
WMC01	AY331	1	17.85963
WMC01	AY331	2	18.1066
WMC01	AY331	3	18.11057
WMB45	AY347	1	28.82984
WMB45	AY347	2	27.2201
WMB46	AY347	1	27.68522
WMB46	AY347	2	27.4796
WMB47	AY347	1	26.69274
WMB47	AY347	2	26.46418
WMC01	AY347	1	23.17315
WMC01	AY347	2	23.02153
WMC01	AY347	3	23.5521
WMB45	AY355	2	31.63091
WMB45	AY355	3	32.47443
WMB46	AY355	1	30.27106
WMB46	AY355	2	33.01553
WMB46	AY355	3	33.06358
WMB47	AY355	1	28.42349
WMB47	AY355	3	33.71943
WMC01	AY355	1	31.62291
WMC01	AY355	2	34.86323
WMC01	AY355	3	28.93972
WMB45	AY371	1	20.64357
WMB45	AY371	2	20.70558
WMB45	AY371	3	20.86246
WMB46	AY371	1	21.18877
WMB46	AY371	2	21.50269
WMB46	AY371	3	21.30783
WMB47	AY371	1	21.38966
WMB47	AY371	2	21.36259
WMB47	AY371	3	21.21084
WMC01	AY371	1	14.452
WMC01	AY371	2	14.51085
WMC01	AY371	3	14.51619
WMB45	AY363	1	19.95488
WMB45	AY363	2	20.03973
WMB45	AY363	3	20.09039
WMB46	AY363	1	20.55732
WMB46	AY363	2	20.54366
WMB46	AY363	3	20.74373
WMB47	AY363	1	20.17591
WMB47	AY363	2	20.26992
WMB47	AY363	3	20.4862
WMC01	AY363	1	18.63155
WMC01	AY363	2	18.69021
WMC01	AY363	3	18.73061
WMB45	AY4	1	31.62053
WMB45	AY4	2	31.94873
WMB45	AY4	3	31.26386
WMB46	AY4	1	31.5659
WMB46	AY4	2	31.09348
WMB46	AY4	3	31.3429
WMB47	AY4	1	30.57855
WMB47	AY4	2	30.77541
WMB47	AY4	3	29.72767
WMB45	AY12	1	33.66983
WMB46	AY12	2	34.80804
WMB46	AY12	3	32.99775
WMB47	AY12	1	33.4621
WMC01	AY12	3	23.10246
WMC01	AY28	1	29.13202
WMB45	AY52	1	28.64194
WMB45	AY52	3	28.62859
WMB46	AY52	1	27.75243
WMB46	AY52	3	28.71981
WMB47	AY52	2	27.77032
WMB47	AY52	3	29.60261
WMC01	AY52	1	23.4896
WMC01	AY52	2	23.61718
WMC01	AY52	3	24.19469
WMB45	AY44	1	23.06337
WMB45	AY44	2	23.00778
WMB45	AY44	3	23.09823
WMB46	AY44	1	22.98935
WMB46	AY44	2	23.16581
WMB46	AY44	3	23.27494
WMB47	AY44	1	22.99475
WMB47	AY44	2	22.67905
WMB47	AY44	3	22.7699
WMC01	AY44	1	20.26327
WMC01	AY44	2	20.28041
WMC01	AY44	3	20.12936
WMB45	AY60	1	23.98723
WMB45	AY60	2	24.55385
WMB45	AY60	3	24.86376
WMB46	AY60	1	24.39791
WMB46	AY60	2	25.46836
WMB46	AY60	3	24.81518
WMB47	AY60	1	23.8212
WMB47	AY60	2	23.66094
WMB47	AY60	3	23.96244
WMC01	AY60	1	24.63111
WMC01	AY60	2	26.34789
WMC01	AY60	3	25.18742
WMB45	AY68	1	26.88951
WMB45	AY68	2	26.75565
WMB45	AY68	3	28.6784
WMB46	AY68	2	27.17497
WMB47	AY68	1	29.32053
WMB47	AY68	2	27.48551
WMB47	AY68	3	27.46169
WMC01	AY68	1	21.96976
WMC01	AY68	2	22.0052
WMC01	AY68	3	22.22129
WMB45	AY84	1	30.91202
WMB45	AY84	2	31.18951
WMB45	AY84	3	30.41216
WMB46	AY84	1	31.33983
WMB46	AY84	2	31.41322
WMB46	AY84	3	30.58212
WMB47	AY84	1	31.22534
WMB47	AY84	3	31.15938
WMC01	AY84	2	28.12137
WMC01	AY84	3	28.41737
WMB45	AY92	2	28.59279
WMB45	AY92	3	28.72089
WMC01	AY92	3	28.54122
WMB45	AY100	1	24.53145
WMB45	AY100	2	25.22098
WMB45	AY100	3	24.5851
WMB46	AY100	1	24.60141
WMB46	AY100	2	24.88289
WMB46	AY100	3	24.01876
WMB47	AY100	1	24.32109
WMB47	AY100	2	24.62635
WMB47	AY100	3	24.86359
WMC01	AY100	1	21.75314
WMC01	AY100	2	21.36306
WMC01	AY100	3	21.02341
WMB45	AY116	1	33.04216
WMB46	AY116	3	32.28883
WMB45	AY108	1	30.56344
WMB45	AY108	3	29.63233
WMB46	AY108	1	34.11761
WMB47	AY108	1	27.80088
WMB47	AY108	2	27.25103
WMB47	AY108	3	31.24121
WMC01	AY108	1	26.06863
WMC01	AY108	2	24.91245
WMC01	AY108	3	25.18376
WMB47	AY124	1	26.33884
WMB47	AY124	2	27.05186
WMB47	AY124	3	26.06796
WMC01	AY124	1	21.70613
WMC01	AY124	2	21.97401
WMC01	AY124	3	21.88651
WMB45	AY132	1	29.48394
WMB45	AY132	3	28.03843
WMB46	AY132	1	29.89269
WMB46	AY132	2	28.14236
WMB46	AY132	3	29.56548
WMB47	AY132	2	28.68503
WMB47	AY132	3	28.4603
WMC01	AY132	1	24.1059
WMC01	AY132	2	24.33257
WMC01	AY132	3	24.11713
WMB45	AY148	1	28.11328
WMB45	AY148	2	32.22757
WMB45	AY148	3	29.1824
WMB46	AY148	1	28.18336
WMB46	AY148	2	28.18218
WMB46	AY148	3	28.10875
WMB47	AY148	1	27.39054
WMB47	AY148	2	27.58657
WMB47	AY148	3	28.09252
WMC01	AY148	2	30.7714
WMC01	AY148	3	27.72806
WMC01	AY140	3	22.88537
WMC01	AY156	1	29.90096
WMC01	AY156	3	29.62213
WMB45	AY164	1	26.51564
WMB45	AY164	2	26.8343
WMB45	AY164	3	26.35554
WMB46	AY164	1	27.07859
WMB46	AY164	2	27.33132
WMB46	AY164	3	26.62327
WMB47	AY164	1	27.52688
WMB47	AY164	2	27.73726
WMB47	AY164	3	27.24191
WMC01	AY164	1	24.09573
WMC01	AY164	2	24.1676
WMC01	AY164	3	24.36546
WMB45	AY180	1	25.17112
WMB45	AY180	2	26.04163
WMB45	AY180	3	25.22608
WMB46	AY180	1	25.8678
WMB46	AY180	2	25.22407
WMB46	AY180	3	24.99701
WMB47	AY180	1	24.6425
WMB47	AY180	2	24.79695
WMB47	AY180	3	25.27198
WMC01	AY180	1	20.64756
WMC01	AY180	2	20.89409
WMC01	AY180	3	20.86937
WMB45	AY172	1	24.30053
WMB45	AY172	2	23.81571
WMB45	AY172	3	23.74201
WMB46	AY172	1	24.33784
WMB46	AY172	2	24.26821
WMB46	AY172	3	24.90556
WMB47	AY172	1	24.67335
WMB47	AY172	2	23.5003
WMB47	AY172	3	24.15634
WMC01	AY172	1	21.03674
WMC01	AY172	2	21.13448
WMC01	AY172	3	20.97991
WMB46	AY188	2	30.7371
WMB47	AY188	1	34.15393
WMB47	AY188	2	33.1209
WMB45	AY196	1	21.88814
WMB45	AY196	2	21.79681
WMB45	AY196	3	21.88194
WMB46	AY196	1	21.84064
WMB46	AY196	2	21.99981
WMB46	AY196	3	21.99594
WMB47	AY196	1	21.70559
WMB47	AY196	2	21.54332
WMB47	AY196	3	21.49386
WMC01	AY196	1	19.69581
WMC01	AY196	2	19.66799
WMC01	AY196	3	19.65981
WMC01	AY212	1	28.40134
WMC01	AY212	2	28.39042
WMB45	AY204	1	25.05099
WMB45	AY204	2	25.12162
WMB45	AY204	3	24.9074
WMB46	AY204	1	25.86843
WMB46	AY204	2	24.95533
WMB46	AY204	3	25.1869
WMB47	AY204	1	25.18914
WMB47	AY204	2	25.09011
WMB47	AY204	3	25.74821
WMC01	AY204	1	19.22384
WMC01	AY204	2	19.14831
WMC01	AY204	3	19.14956
WMC01	AY220	1	27.64311
WMC01	AY220	2	26.96238
WMC01	AY228	1	30.61001
WMB45	AY244	2	28.10481
WMB45	AY244	3	27.16691
WMB46	AY244	1	27.47769
WMB46	AY244	2	28.29947
WMB46	AY244	3	27.75047
WMB47	AY244	1	27.55335
WMB47	AY244	2	28.23622
WMB47	AY244	3	27.6889
WMC01	AY244	1	21.7281
WMC01	AY244	2	21.68916
WMC01	AY244	3	21.96536
WMB45	AY236	1	33.57664
WMB45	AY236	2	33.92879
WMB45	AY236	3	33.31277
WMB46	AY236	1	32.70056
WMB46	AY236	2	32.32132
WMB46	AY236	3	32.69479
WMB47	AY236	1	32.17818
WMB47	AY236	2	32.05827
WMB47	AY236	3	32.37323
WMC01	AY236	1	30.03123
WMC01	AY236	2	29.76335
WMC01	AY236	3	29.80088
WMB46	AY276	2	28.55971
WMC01	AY276	3	31.12195
WMC01	AY308	1	28.91069
WMB45	AY316	3	28.57453
WMC01	AY316	1	27.63531
WMC01	AY316	2	28.62158
WMC01	AY316	3	25.83129
WMB45	AY324	1	27.83857
WMB45	AY324	2	28.02643
WMB45	AY324	3	28.3109
WMB46	AY324	2	27.80224
WMB46	AY324	3	28.97916
WMB47	AY324	1	28.74653
WMB47	AY324	3	27.86947
WMC01	AY324	1	25.58001
WMC01	AY324	2	24.49426
WMC01	AY324	3	25.0892
WMB45	AY340	1	27.50486
WMB45	AY340	2	25.95154
WMB46	AY340	2	28.92677
WMB46	AY340	3	27.10795
WMB47	AY340	1	28.12569
WMB47	AY340	2	34.20986
WMB47	AY340	3	27.45106
WMC01	AY340	1	23.22145
WMC01	AY340	2	23.7263
WMC01	AY340	3	23.38598
WMB45	AY332	1	22.45886
WMB45	AY332	2	22.66458
WMB45	AY332	3	22.7542
WMB46	AY332	1	22.44234
WMB46	AY332	2	22.87567
WMB46	AY332	3	22.83364
WMB47	AY332	1	22.41225
WMB47	AY332	2	22.30337
WMB47	AY332	3	22.42149
WMC01	AY332	1	22.21821
WMC01	AY332	2	22.07611
WMC01	AY332	3	21.95077
WMB45	AY348	1	34.8866
WMB45	AY348	2	34.16552
WMB45	AY348	3	34.97551
WMB46	AY348	2	32.8825
WMB46	AY348	3	33.60419
WMB47	AY348	1	32.91933
WMB47	AY348	2	32.91302
WMC01	AY348	1	32.2569
WMC01	AY348	2	33.27803
WMC01	AY348	3	33.0814
WMB45	AY372	1	28.7877
WMB46	AY372	1	28.82188
WMB46	AY372	3	27.97613
WMC01	AY372	1	25.19573
WMC01	AY372	2	24.81398
WMC01	AY372	3	25.39636
WMB45	AY364	1	22.968
WMB45	AY364	2	23.25037
WMB45	AY364	3	22.95688
WMB46	AY364	1	23.36196
WMB46	AY364	2	23.44046
WMB46	AY364	3	23.4353
WMB47	AY364	1	23.02507
WMB47	AY364	2	23.20583
WMB47	AY364	3	22.9652
WMC01	AY364	1	19.41736
WMC01	AY364	2	19.23299
WMC01	AY364	3	19.47152
WMB45	AY380	1	24.85702
WMB45	AY380	2	24.83216
WMB45	AY380	3	24.31483
WMB46	AY380	1	24.93839
WMB46	AY380	2	24.56572
WMB46	AY380	3	25.1271
WMB47	AY380	1	24.79217
WMB47	AY380	2	25.14311
WMB47	AY380	3	24.83186
WMC01	AY380	1	23.95865
WMC01	AY380	2	23.71621
WMC01	AY380	3	23.78944
WMC01	AY5	3	33.11024
WMB45	AY21	2	30.28802
WMB46	AY21	1	28.95361
WMB47	AY21	1	30.01248
WMC01	AY21	2	27.9209
WMC01	AY21	3	26.93496
WMB46	AY29	2	34.68119
WMC01	AY29	1	29.78389
WMC01	AY29	2	30.48178
WMC01	AY29	3	28.60754
WMB45	AY37	1	29.36995
WMB45	AY37	2	28.77931
WMB46	AY37	2	29.03576
WMB46	AY37	3	29.06532
WMC01	AY37	1	24.40517
WMC01	AY37	2	24.64102
WMC01	AY37	3	24.13045
WMB45	AY53	1	31.75586
WMB46	AY53	2	32.87885
WMB46	AY53	3	32.56604
WMB47	AY53	3	31.61994
WMC01	AY53	1	28.95071
WMC01	AY53	2	28.99199
WMB45	AY45	1	22.68806
WMB45	AY45	2	22.63104
WMB45	AY45	3	22.93235
WMB46	AY45	1	22.90137
WMB46	AY45	2	23.05828
WMB46	AY45	3	22.83109
WMB47	AY45	1	22.52789
WMB47	AY45	2	22.65038
WMB47	AY45	3	23.38909
WMC01	AY45	1	20.13744
WMC01	AY45	2	20.16105
WMC01	AY45	3	20.07859
WMB46	AY61	1	28.20717
WMC01	AY61	1	25.3554
WMC01	AY61	2	25.10795
WMC01	AY61	3	24.91784
WMB45	AY85	2	27.99003
WMB45	AY85	3	26.80568
WMB46	AY85	1	28.88367
WMB46	AY85	3	27.90623
WMB47	AY85	2	29.80472
WMC01	AY85	1	24.26374
WMC01	AY85	2	24.74813
WMC01	AY85	3	23.95888
WMC01	AY77	1	25.23645
WMC01	AY77	2	24.73282
WMC01	AY77	3	24.69743
WMB45	AY93	1	27.68799
WMB45	AY93	2	27.48318
WMB45	AY93	3	27.50096
WMB46	AY93	1	27.48727
WMB46	AY93	2	27.77315
WMB47	AY93	1	27.71993
WMB47	AY93	2	27.62424
WMB47	AY93	3	27.60124
WMC01	AY93	1	25.32748
WMC01	AY93	2	25.88802
WMC01	AY93	3	26.14477
WMB45	AY101	1	23.8217
WMB45	AY101	2	23.30731
WMB45	AY101	3	23.60474
WMB46	AY101	1	23.67143
WMB46	AY101	2	24.16162
WMB46	AY101	3	23.91424
WMB47	AY101	1	23.565
WMB47	AY101	2	23.88691
WMB47	AY101	3	23.78354
WMC01	AY101	1	20.68988
WMC01	AY101	2	20.48411
WMC01	AY101	3	20.48498
WMB45	AY117	2	33.51743
WMB45	AY117	3	28.5134
WMB46	AY117	1	34.75713
WMB46	AY117	3	28.60388
WMB47	AY117	1	34.81197
WMB47	AY117	2	34.91954
WMB47	AY117	3	33.85303
WMC01	AY117	1	25.47839
WMC01	AY117	2	25.02857
WMC01	AY117	3	25.30379
WMB45	AY109	1	28.43476
WMC01	AY109	1	27.59248
WMC01	AY109	2	27.23584
WMC01	AY109	3	28.31101
WMB45	AY125	1	23.68745
WMB45	AY125	2	24.29729
WMB45	AY125	3	24.09732
WMB46	AY125	1	24.33926
WMB46	AY125	2	24.5139
WMB46	AY125	3	24.2488
WMB47	AY125	1	24.26691
WMB47	AY125	2	23.96058
WMB47	AY125	3	23.72554
WMC01	AY125	1	18.42462
WMC01	AY125	2	18.45061
WMC01	AY125	3	18.39336
WMB45	AY133	1	20.43527
WMB45	AY133	2	20.53703
WMB45	AY133	3	20.47365
WMB46	AY133	1	20.82952
WMB46	AY133	2	20.84818
WMB46	AY133	3	20.96097
WMB47	AY133	1	20.39718
WMB47	AY133	2	20.53915
WMB47	AY133	3	20.73061
WMC01	AY133	1	20.77702
WMC01	AY133	2	20.40273
WMC01	AY133	3	20.8565
WMB46	AY141	3	28.63888
WMB47	AY141	3	34.4902
WMC01	AY141	2	31.38103
WMB46	AY157	1	30.74666
WMC01	AY157	1	29.89916
WMC01	AY157	3	33.97191
WMB46	AY165	3	33.82217
WMB47	AY165	1	28.51918
WMB47	AY165	3	28.43762
WMC01	AY165	1	34.56356
WMC01	AY165	2	27.58816
WMC01	AY165	3	28.42274
WMB45	AY181	1	27.95741
WMB45	AY181	3	29.98019
WMC01	AY181	2	24.45498
WMC01	AY181	3	24.72258
WMB45	AY173	3	34.86692
WMB47	AY173	1	30.30931
WMC01	AY173	1	33.4147
WMC01	AY173	3	31.06159
WMB45	AY189	1	23.30929
WMB45	AY189	2	22.9467
WMB45	AY189	3	23.11744
WMB46	AY189	1	23.28698
WMB46	AY189	2	23.629
WMB46	AY189	3	22.92524
WMB47	AY189	1	22.99487
WMB47	AY189	2	23.3161
WMB47	AY189	3	22.96228
WMC01	AY189	1	21.6751
WMC01	AY189	2	21.66137
WMC01	AY189	3	21.59376
WMB45	AY197	2	26.13738
WMB46	AY197	1	30.44229
WMB47	AY197	3	27.81364
WMC01	AY197	1	20.81018
WMC01	AY197	2	20.71673
WMC01	AY197	3	20.65746
WMC01	AY213	1	27.32966
WMC01	AY213	2	30.04651
WMC01	AY213	3	27.40457
WMB45	AY205	1	24.43738
WMB45	AY205	2	23.10216
WMB45	AY205	3	23.76964
WMB46	AY205	1	24.04371
WMB46	AY205	2	24.09568
WMB46	AY205	3	23.47412
WMB47	AY205	1	23.5895
WMB47	AY205	2	23.93157
WMB47	AY205	3	23.94395
WMC01	AY205	1	18.26522
WMC01	AY205	2	18.24798
WMC01	AY205	3	18.17557
WMB45	AY229	3	29.55414
WMB46	AY229	1	30.3545
WMB46	AY229	2	28.7517
WMB47	AY229	3	28.63039
WMC01	AY229	1	27.82454
WMC01	AY229	2	28.15538
WMB45	AY245	2	30.24869
WMB45	AY245	3	28.10974
WMB46	AY245	2	30.97584
WMB46	AY245	3	29.88996
WMB47	AY245	3	30.74127
WMC01	AY245	1	28.08449
WMC01	AY245	2	29.19077
WMC01	AY245	3	29.26265
WMB45	AY253	1	34.9579
WMB45	AY285	3	30.49475
WMB46	AY285	1	31.15923
WMB46	AY285	3	30.54043
WMB47	AY285	1	30.6851
WMC01	AY285	2	28.98906
WMC01	AY285	3	29.90978
WMB45	AY293	1	33.83938
WMB45	AY293	2	31.5085
WMB45	AY293	3	33.141
WMB46	AY293	1	32.42728
WMB46	AY293	2	32.89132
WMB46	AY293	3	33.50077
WMB47	AY293	1	31.95633
WMB47	AY293	2	32.653
WMC01	AY309	1	28.95304
WMC01	AY309	3	27.55017
WMB45	AY301	1	33.44392
WMB46	AY301	3	28.68479
WMB47	AY301	1	28.67216
WMB47	AY301	2	34.88002
WMB47	AY301	3	28.90889
WMC01	AY301	1	27.44694
WMC01	AY301	2	27.96221
WMC01	AY301	3	28.90247
WMB45	AY317	1	30.66757
WMB45	AY317	2	31.76416
WMB45	AY317	3	30.42478
WMB46	AY317	1	31.51269
WMB47	AY317	1	31.00581
WMB47	AY317	2	30.62799
WMB47	AY317	3	32.49088
WMC01	AY317	1	31.97855
WMC01	AY317	2	32.7153
WMB45	AY325	1	29.9835
WMB45	AY325	2	30.63306
WMB46	AY325	2	28.67046
WMB47	AY325	1	29.91061
WMC01	AY325	1	24.17875
WMC01	AY325	2	24.98678
WMC01	AY325	3	24.25934
WMB46	AY333	3	30.69273
WMB47	AY333	1	31.2236
WMB47	AY333	3	31.1212
WMC01	AY333	2	28.01856
WMC01	AY333	3	27.7254
WMB45	AY357	1	31.99497
WMB45	AY357	2	31.43018
WMB45	AY357	3	31.96597
WMB46	AY357	1	31.75344
WMB46	AY357	2	31.73322
WMB46	AY357	3	32.18487
WMB47	AY357	1	31.45123
WMB47	AY357	2	31.92348
WMB47	AY357	3	32.14297
WMC01	AY357	1	28.55372
WMC01	AY357	2	29.06611
WMC01	AY357	3	29.04704
WMB45	AY373	1	26.56043
WMB45	AY373	2	28.44586
WMB45	AY373	3	28.02508
WMB46	AY373	3	27.62948
WMB47	AY373	1	29.51393
WMB47	AY373	2	26.40748
WMB47	AY373	3	27.14666
WMC01	AY373	1	23.74915
WMC01	AY373	2	23.59361
WMC01	AY373	3	23.67462
WMB45	AY365	3	29.96761
WMB46	AY365	1	30.01436
WMB46	AY365	2	30.91435
WMB46	AY365	3	32.19044
WMB47	AY365	3	31.30722
WMC01	AY365	1	24.9277
WMC01	AY365	2	25.16505
WMC01	AY365	3	24.96522
WMB45	AY381	1	28.11866
WMB45	AY381	2	28.47324
WMB45	AY381	3	28.97217
WMB46	AY381	1	30.60138
WMB46	AY381	2	28.84462
WMB46	AY381	3	28.33238
WMB47	AY381	1	29.00275
WMB47	AY381	2	31.32534
WMB47	AY381	3	28.18731
WMC01	AY381	1	21.2436
WMC01	AY381	2	21.07293
WMC01	AY381	3	21.16711
WMB46	AY6	3	29.29523
WMB47	AY6	3	28.7603
WMC01	AY6	1	24.21102
WMC01	AY6	2	24.29423
WMC01	AY6	3	24.31977
WMB45	AY22	2	28.72347
WMB46	AY22	2	29.1473
WMC01	AY22	1	26.78988
WMC01	AY22	2	27.29869
WMC01	AY22	3	27.06609
WMB45	AY14	1	27.20228
WMB45	AY14	2	27.94522
WMB45	AY14	3	27.81927
WMB46	AY14	1	28.76514
WMB46	AY14	2	27.27039
WMB46	AY14	3	27.96849
WMB47	AY14	1	28.10058
WMB47	AY14	2	28.83698
WMB47	AY14	3	31.10002
WMC01	AY14	1	23.7324
WMC01	AY14	2	23.97359
WMC01	AY14	3	23.80492
WMB45	AY30	3	27.43313
WMB46	AY30	2	27.65648
WMB46	AY30	3	28.83647
WMB47	AY30	1	28.90899
WMB47	AY30	2	28.91723
WMB47	AY30	3	28.80956
WMC01	AY30	1	24.03349
WMC01	AY30	2	25.36121
WMC01	AY30	3	24.09107
WMB45	AY38	1	26.03206
WMB45	AY38	2	29.12886
WMB45	AY38	3	27.46851
WMB46	AY38	1	29.77666
WMB46	AY38	2	29.32922
WMB46	AY38	3	27.23713
WMB47	AY38	1	26.89173
WMB47	AY38	2	26.73016
WMB47	AY38	3	27.32999
WMC01	AY38	1	23.03646
WMC01	AY38	2	23.143
WMC01	AY38	3	22.91218
WMB45	AY54	1	26.26528
WMB45	AY54	2	26.4343
WMB45	AY54	3	25.56644
WMB46	AY54	1	26.31276
WMB46	AY54	2	27.96868
WMB47	AY54	1	27.02638
WMB47	AY54	2	26.54362
WMB47	AY54	3	25.9585
WMC01	AY54	1	20.03185
WMC01	AY54	2	20.36245
WMC01	AY54	3	20.18754
WMB45	AY46	1	26.72029
WMB45	AY46	3	26.92361
WMB46	AY46	1	25.71828
WMB46	AY46	3	27.14795
WMB47	AY46	1	26.68376
WMC01	AY46	1	22.56142
WMC01	AY46	2	22.92934
WMC01	AY46	3	22.57277
WMB45	AY62	1	28.95103
WMB45	AY62	3	26.91592
WMB46	AY62	1	30.14006
WMC01	AY62	2	24.42037
WMB45	AY86	2	27.6242
WMB45	AY86	3	27.75962
WMB46	AY86	1	28.41533
WMB47	AY86	2	27.02141
WMB47	AY86	3	27.44317
WMC01	AY86	1	23.73032
WMC01	AY86	2	24.43529
WMC01	AY86	3	24.57496
WMC01	AY78	2	27.8578
WMB45	AY94	1	24.05695
WMB45	AY94	2	23.51848
WMB45	AY94	3	24.01264
WMB46	AY94	1	24.70243
WMB46	AY94	2	24.15514
WMB46	AY94	3	25.04487
WMB47	AY94	1	24.91669
WMB47	AY94	2	24.12243
WMB47	AY94	3	24.35214
WMC01	AY94	1	21.38534
WMC01	AY94	2	21.44324
WMC01	AY94	3	21.53588
WMB45	AY102	2	33.94838
WMC01	AY102	2	26.9749
WMC01	AY102	3	26.66145
WMB45	AY110	2	32.24878
WMB47	AY110	1	34.61928
WMC01	AY110	1	25.53481
WMC01	AY110	2	24.45149
WMC01	AY110	3	25.24604
WMB45	AY126	1	20.50296
WMB45	AY126	2	20.60617
WMB45	AY126	3	20.636
WMB46	AY126	1	20.74103
WMB46	AY126	2	21.1528
WMB46	AY126	3	21.07981
WMB47	AY126	1	20.6019
WMB47	AY126	2	20.65504
WMB47	AY126	3	20.73268
WMC01	AY126	1	18.2759
WMC01	AY126	2	18.32663
WMC01	AY126	3	18.26587
WMB45	AY134	1	34.59373
WMB45	AY134	2	34.2914
WMB45	AY134	3	33.27439
WMB46	AY134	2	34.07405
WMB47	AY134	1	33.55458
WMB47	AY134	2	34.47531
WMB47	AY134	3	34.33167
WMC01	AY134	1	30.59851
WMB46	AY150	3	34.8842
WMB45	AY142	1	24.22678
WMB45	AY142	3	24.66106
WMB46	AY142	2	25.13723
WMB46	AY142	3	24.9761
WMB47	AY142	3	25.15951
WMC01	AY142	1	23.41397
WMC01	AY142	2	23.22669
WMB45	AY158	1	27.05435
WMB45	AY158	2	27.14182
WMB45	AY158	3	29.46568
WMB46	AY158	1	27.42496
WMB46	AY158	2	28.49861
WMB46	AY158	3	29.71783
WMB47	AY158	1	28.52573
WMB47	AY158	2	27.98285
WMB47	AY158	3	27.53853
WMC01	AY158	1	24.21397
WMC01	AY158	2	23.99528
WMC01	AY158	3	23.68441
WMB45	AY182	1	28.9055
WMB45	AY182	3	29.90383
WMB47	AY182	2	28.81328
WMB47	AY182	3	28.92742
WMC01	AY182	1	24.40886
WMC01	AY182	2	24.07022
WMC01	AY182	3	24.89419
WMB45	AY174	1	27.57304
WMB45	AY174	2	26.74962
WMB45	AY174	3	28.27692
WMB46	AY174	2	27.97272
WMB46	AY174	3	27.94716
WMB47	AY174	1	29.2906
WMB47	AY174	3	28.50417
WMC01	AY174	1	22.22398
WMC01	AY174	2	22.42961
WMC01	AY174	3	21.94717
WMB47	AY190	2	34.32459
WMC01	AY190	1	24.07052
WMC01	AY190	2	24.82882
WMC01	AY190	3	23.88587
WMB45	AY198	2	29.12133
WMB46	AY198	1	29.22142
WMB47	AY198	1	28.42751
WMC01	AY198	1	24.49779
WMC01	AY198	2	24.24918
WMC01	AY198	3	23.7809
WMC01	AY214	2	33.117
WMB45	AY206	1	27.11881
WMB45	AY206	3	26.99945
WMB46	AY206	1	26.91646
WMB46	AY206	2	27.96758
WMB46	AY206	3	28.46198
WMB47	AY206	1	27.32589
WMB47	AY206	2	27.37394
WMB47	AY206	3	26.09785
WMC01	AY206	1	16.94935
WMC01	AY206	2	16.90258
WMC01	AY206	3	16.77985
WMB45	AY222	1	34.69596
WMB45	AY222	2	31.63764
WMB45	AY222	3	33.04816
WMB46	AY222	1	31.36933
WMB46	AY222	2	31.55748
WMB46	AY222	3	33.76712
WMB47	AY222	1	33.28117
WMB47	AY222	2	32.42228
WMB47	AY222	3	32.97113
WMC01	AY222	1	28.60271
WMC01	AY222	3	34.08193
WMB45	AY246	1	33.80309
WMB46	AY246	1	34.16738
WMB47	AY246	1	28.16562
WMC01	AY246	1	23.37246
WMC01	AY246	2	23.44586
WMC01	AY246	3	23.18499
WMB46	AY238	1	28.52511
WMB47	AY238	1	28.61294
WMC01	AY238	1	27.01044
WMC01	AY238	2	27.5697
WMC01	AY238	3	28.20737
WMB45	AY254	3	32.62821
WMB46	AY254	1	30.02179
WMB46	AY254	2	32.30017
WMB47	AY254	2	31.50726
WMB47	AY254	3	31.14666
WMC01	AY254	1	32.92371
WMC01	AY254	2	32.27548
WMC01	AY254	3	33.75107
WMB45	AY262	1	32.90793
WMB46	AY278	2	34.68512
WMC01	AY278	2	31.52036
WMB45	AY294	1	27.45602
WMB45	AY294	2	27.99457
WMB45	AY294	3	28.40964
WMC01	AY294	1	27.77502
WMC01	AY294	2	26.6405
WMC01	AY294	3	27.3985
WMB45	AY310	2	28.84022
WMB45	AY310	3	30.65151
WMB46	AY310	1	30.44257
WMB46	AY310	3	29.73556
WMB47	AY310	1	30.21172
WMB47	AY310	2	29.64044
WMB47	AY310	3	30.16734
WMC01	AY310	1	28.22832
WMC01	AY310	2	27.77109
WMC01	AY310	3	32.28681
WMB46	AY302	3	34.42822
WMB45	AY318	2	32.40555
WMB46	AY318	1	32.55429
WMB46	AY318	2	32.34967
WMB46	AY318	3	31.17946
WMB47	AY318	1	32.92962
WMB47	AY318	2	31.38006
WMB47	AY318	3	31.08166
WMC01	AY318	1	29.53276
WMC01	AY318	2	28.87128
WMC01	AY318	3	29.7142
WMB45	AY326	2	33.94807
WMB45	AY326	3	27.29198
WMC01	AY326	1	32.16497
WMB45	AY342	1	24.06717
WMB45	AY342	2	24.19926
WMB45	AY342	3	24.26475
WMB46	AY342	1	24.47494
WMB46	AY342	2	23.6955
WMB46	AY342	3	24.6342
WMB47	AY342	1	23.44405
WMB47	AY342	2	23.799
WMB47	AY342	3	23.94811
WMC01	AY342	2	23.55526
WMC01	AY342	3	23.53621
WMB45	AY334	1	26.12206
WMB45	AY334	2	25.26888
WMB45	AY334	3	26.1726
WMB46	AY334	1	26.21515
WMB46	AY334	2	26.02262
WMB46	AY334	3	26.80338
WMB47	AY334	1	25.45154
WMB47	AY334	2	26.12574
WMB47	AY334	3	26.17548
WMC01	AY334	1	25.41327
WMC01	AY334	2	24.09727
WMC01	AY334	3	24.07057
WMB45	AY350	3	28.4392
WMB46	AY350	1	28.55894
WMB47	AY350	3	28.02657
WMB45	AY358	1	26.5081
WMB45	AY358	3	26.86544
WMB46	AY358	1	26.56043
WMB46	AY358	2	28.70108
WMB46	AY358	3	27.85533
WMB47	AY358	1	27.49092
WMB47	AY358	2	26.91376
WMB47	AY358	3	27.30553
WMC01	AY358	1	23.15507
WMC01	AY358	2	23.55246
WMC01	AY358	3	23.50372
WMB45	AY374	1	32.45229
WMB45	AY374	3	33.12509
WMB46	AY374	3	33.68488
WMB47	AY374	1	33.16515
WMB47	AY374	3	32.82173
WMC01	AY374	1	31.73833
WMC01	AY374	2	30.56223
WMC01	AY374	3	31.08355
WMB45	AY366	1	29.61724
WMB45	AY366	2	27.99496
WMB45	AY366	3	29.05704
WMB46	AY366	1	29.06614
WMB46	AY366	2	28.33555
WMB46	AY366	3	29.9264
WMB47	AY366	1	28.85712
WMB47	AY366	2	30.12147
WMB47	AY366	3	27.71438
WMC01	AY366	1	24.11125
WMC01	AY366	2	24.08497
WMC01	AY366	3	23.61034
WMB45	AY382	1	31.3549
WMB46	AY382	1	32.69205
WMB46	AY382	2	31.2228
WMB46	AY382	3	31.99435
WMB47	AY382	1	31.37806
WMB47	AY382	2	32.50752
WMB47	AY382	3	32.2255
WMC01	AY382	1	31.63304
WMC01	AY382	2	31.9718
WMC01	AY382	3	30.60368
WMB45	AY23	1	21.43596
WMB45	AY23	2	21.75848
WMB45	AY23	3	21.53731
WMB46	AY23	1	21.74969
WMB46	AY23	2	22.0782
WMB46	AY23	3	22.15245
WMB47	AY23	1	21.64547
WMB47	AY23	2	21.9164
WMB47	AY23	3	21.76443
WMC01	AY23	1	19.15137
WMC01	AY23	2	18.97095
WMC01	AY23	3	18.99235
WMB45	AY31	1	27.50814
WMB45	AY31	2	27.98397
WMB45	AY31	3	27.64816
WMB46	AY31	2	29.64953
WMB46	AY31	3	27.04596
WMB47	AY31	3	28.24017
WMC01	AY31	1	23.41618
WMC01	AY31	2	23.0996
WMC01	AY31	3	23.24922
WMB45	AY55	1	30.52914
WMB45	AY55	2	28.81177
WMB45	AY55	3	28.25092
WMB46	AY55	2	28.90925
WMB46	AY55	3	27.73502
WMB47	AY55	1	29.01822
WMB47	AY55	2	28.32059
WMB47	AY55	3	28.91466
WMC01	AY55	1	26.23051
WMC01	AY55	2	26.83851
WMC01	AY55	3	28.24393
WMB45	AY47	1	27.78532
WMB45	AY47	2	33.06498
WMB45	AY47	3	31.13885
WMB46	AY47	1	28.09848
WMB46	AY47	2	27.3435
WMB46	AY47	3	31.22883
WMB47	AY47	1	31.78312
WMB47	AY47	2	30.52346
WMB47	AY47	3	28.27351
WMC01	AY47	1	23.38396
WMC01	AY47	2	23.70557
WMC01	AY47	3	23.18991
WMC01	AY63	1	28.56956
WMC01	AY63	2	27.71108
WMC01	AY63	3	27.98865
WMB45	AY87	2	30.46397
WMB47	AY87	1	30.63785
WMB47	AY87	2	32.25695
WMB47	AY87	3	30.15373
WMC01	AY87	3	27.65842
WMB45	AY79	3	32.26051
WMB46	AY79	1	33.03204
WMB45	AY95	1	24.164
WMB45	AY95	2	23.96868
WMB45	AY95	3	24.63865
WMB46	AY95	1	24.79926
WMB46	AY95	2	24.78153
WMB46	AY95	3	24.52628
WMB47	AY95	1	24.43708
WMB47	AY95	2	24.22021
WMB47	AY95	3	24.20284
WMC01	AY95	1	21.69109
WMC01	AY95	2	21.69155
WMC01	AY95	3	21.55219
WMB45	AY103	1	29.29064
WMB45	AY103	2	27.60264
WMB45	AY103	3	27.86183
WMB46	AY103	1	27.06175
WMB46	AY103	2	32.90725
WMB46	AY103	3	27.72097
WMB47	AY103	1	27.61893
WMB47	AY103	2	28.76672
WMB47	AY103	3	27.25169
WMC01	AY103	1	23.90434
WMC01	AY103	2	23.79722
WMC01	AY103	3	24.35006
WMB45	AY119	2	29.16033
WMB46	AY119	2	29.53407
WMB46	AY119	3	29.52111
WMC01	AY119	2	26.86186
WMB45	AY111	1	27.89066
WMB46	AY111	1	28.85534
WMB46	AY111	2	27.974
WMB47	AY111	1	30.05774
WMB47	AY111	3	29.20972
WMC01	AY111	1	24.31738
WMC01	AY111	2	24.24642
WMC01	AY111	3	24.00408
WMB45	AY127	1	27.26001
WMB45	AY127	2	27.35907
WMB45	AY127	3	27.99156
WMB46	AY127	1	27.96607
WMB46	AY127	2	27.49319
WMB46	AY127	3	26.65372
WMB47	AY127	1	26.72942
WMB47	AY127	2	27.88835
WMB47	AY127	3	26.72287
WMC01	AY127	1	23.80412
WMC01	AY127	2	23.28637
WMC01	AY127	3	23.01193
WMB46	AY135	1	33.44775
WMB46	AY135	3	33.27319
WMB47	AY135	1	34.03292
WMB47	AY135	2	33.64863
WMB45	AY151	2	28.27396
WMB45	AY151	3	29.21262
WMB47	AY151	3	29.27418
WMC01	AY151	1	28.35889
WMC01	AY151	2	28.43947
WMB45	AY159	1	20.50631
WMB45	AY159	2	20.29247
WMB45	AY159	3	20.53862
WMB46	AY159	1	20.70207
WMB46	AY159	2	20.83094
WMB46	AY159	3	21.11346
WMB47	AY159	1	20.41046
WMB47	AY159	2	20.33748
WMB47	AY159	3	20.59226
WMC01	AY159	1	18.38032
WMC01	AY159	2	18.39915
WMC01	AY159	3	18.3232
WMB45	AY167	1	21.57553
WMB45	AY167	2	21.63503
WMB45	AY167	3	21.73271
WMB46	AY167	1	21.64126
WMB46	AY167	2	21.86816
WMB46	AY167	3	21.88361
WMB47	AY167	1	21.75546
WMB47	AY167	2	21.8364
WMB47	AY167	3	21.89353
WMC01	AY167	1	18.54538
WMC01	AY167	2	18.6353
WMC01	AY167	3	18.58383
WMB45	AY183	1	25.36702
WMB45	AY183	2	25.86368
WMB45	AY183	3	24.5503
WMB46	AY183	1	24.86308
WMB46	AY183	2	25.70755
WMB46	AY183	3	25.15354
WMB47	AY183	1	24.7536
WMB47	AY183	2	24.62522
WMB47	AY183	3	24.62774
WMC01	AY183	1	22.83728
WMC01	AY183	2	22.93551
WMC01	AY183	3	23.18865
WMB46	AY175	2	28.34322
WMB47	AY175	1	29.42775
WMB47	AY175	2	27.88033
WMB47	AY175	3	29.91564
WMC01	AY175	1	25.23321
WMC01	AY175	2	25.25624
WMC01	AY175	3	24.49198
WMB45	AY191	1	23.49273
WMB45	AY191	2	23.65051
WMB45	AY191	3	23.76204
WMB46	AY191	1	23.76558
WMB46	AY191	2	24.30543
WMB46	AY191	3	24.20283
WMB47	AY191	1	24.15984
WMB47	AY191	2	24.40377
WMB47	AY191	3	24.98245
WMC01	AY191	1	18.26563
WMC01	AY191	2	18.1342
WMC01	AY191	3	18.36482
WMB45	AY199	1	28.3301
WMB47	AY199	1	29.39789
WMB47	AY199	2	28.43234
WMB47	AY199	3	28.28159
WMC01	AY199	1	24.03523
WMC01	AY199	2	23.94631
WMC01	AY199	3	24.94484
WMB45	AY215	1	29.78052
WMB45	AY215	2	30.39054
WMB45	AY215	3	30.46605
WMB46	AY215	3	30.30948
WMB47	AY215	2	30.74833
WMB47	AY215	3	29.98256
WMC01	AY215	1	28.50009
WMC01	AY215	2	28.32202
WMC01	AY215	3	29.88578
WMB45	AY207	1	24.96947
WMB45	AY207	2	25.43005
WMB45	AY207	3	25.92151
WMB46	AY207	1	26.26706
WMB46	AY207	2	25.56498
WMB46	AY207	3	25.93819
WMB47	AY207	1	26.22688
WMB47	AY207	2	25.91491
WMB47	AY207	3	25.14999
WMC01	AY207	1	14.74034
WMC01	AY207	2	14.79624
WMC01	AY207	3	14.84241
WMC01	AY223	1	28.40602
WMC01	AY223	2	27.83227
WMB45	AY247	1	23.59384
WMB45	AY247	3	23.57702
WMB47	AY247	1	23.86892
WMC01	AY247	2	23.95699
WMC01	AY247	3	23.90878
WMB47	AY239	1	34.88435
WMC01	AY239	1	31.97381
WMC01	AY255	1	31.51991
WMC01	AY255	2	32.54832
WMB46	AY263	2	34.95694
WMB45	AY279	1	33.74501
WMC01	AY279	1	33.52199
WMC01	AY279	3	32.86568
WMB47	AY311	3	34.48554
WMC01	AY319	1	28.57049
WMC01	AY319	2	27.16325
WMB45	AY327	1	28.53811
WMB45	AY327	2	28.16612
WMB45	AY327	3	28.04649
WMB46	AY327	1	29.68186
WMB46	AY327	2	28.38486
WMB46	AY327	3	28.38145
WMB47	AY327	1	28.12638
WMB47	AY327	2	29.18334
WMB47	AY327	3	27.37643
WMC01	AY327	1	28.31231
WMC01	AY327	2	28.17981
WMC01	AY327	3	29.04823
WMB45	AY343	3	34.02908
WMB46	AY343	3	33.85345
WMC01	AY343	1	29.77027
WMC01	AY343	2	28.69736
WMC01	AY343	3	27.57224
WMB45	AY335	2	32.89948
WMB46	AY335	1	33.46446
WMB46	AY335	3	31.86661
WMB47	AY335	2	32.42845
WMC01	AY335	1	29.50415
WMC01	AY335	2	29.49397
WMC01	AY335	3	29.02203
WMB45	AY351	1	20.90662
WMB45	AY351	2	21.05314
WMB45	AY351	3	21.01269
WMB46	AY351	1	21.23738
WMB46	AY351	2	21.23413
WMB46	AY351	3	21.36584
WMB47	AY351	1	20.87164
WMB47	AY351	2	21.01511
WMB47	AY351	3	20.57333
WMC01	AY351	1	19.1345
WMC01	AY351	2	19.0624
WMC01	AY351	3	18.88657
WMB45	AY359	1	21.05735
WMB45	AY359	2	21.07641
WMB45	AY359	3	21.1879
WMB46	AY359	1	21.5681
WMB46	AY359	2	21.29897
WMB46	AY359	3	21.49105
WMB47	AY359	1	20.96145
WMB47	AY359	2	20.85118
WMB47	AY359	3	21.23135
WMC01	AY359	1	17.81986
WMC01	AY359	2	17.92776
WMC01	AY359	3	18.04034
[truncated: 92,138 more rows]
