# Supplementary material for: Antibiotic resistance in European wastewater treatment plants mirrors the pattern of clinical antibiotic resistance prevalence
Source: Sci Adv. 2019 Mar 27;5(3):eaau9124. doi: 10.1126/sciadv.aau9124 (PMC6436925; doi:10.1126/sciadv.aau9124)
Supplement: Data file S2 [file aau9124_Data_file_S2.csv]

id_sample	samplingDate	id_plant	wastewater	DNA_concentration
WMA01	06-10-15	CYP1	effluent	6.136363636
WMA02	07-10-15	CYP1	effluent	9.490909091
WMA03	08-10-15	CYP1	effluent	12.86545455
WMA04	06-10-15	CYP2	effluent	0.561818182
WMA05	07-10-15	CYP2	effluent	0.372272727
WMA06	08-10-15	CYP2	effluent	0.354545455
WMA07	06-10-15	DE1	effluent	5.218181818
WMA08	07-10-15	DE1	effluent	2.478636364
WMA09	08-10-15	DE1	effluent	1.287318182
WMA10	06-10-15	DE2	effluent	25
WMA11	07-10-15	DE2	effluent	25
WMA12	08-10-15	DE2	effluent	25
WMA13	06-10-15	PT1	effluent	25
WMA14	07-10-15	PT1	effluent	25
WMA15	08-10-15	PT1	effluent	25
WMA16	06-10-15	PT2	effluent	25
WMA17	07-10-15	PT2	effluent	25
WMA18	08-10-15	PT2	effluent	25
WMA19	06-10-15	ES1	effluent	25
WMA20	07-10-15	ES1	effluent	25
WMA21	08-10-15	ES1	effluent	0.14
WMA22	06-10-15	NO1	effluent	25
WMA23	07-10-15	NO1	effluent	25
WMA24	08-10-15	NO1	effluent	25
WMA25	06-10-15	IL1	effluent	25
WMA26	07-10-15	IL1	effluent	25
WMA27	08-10-15	IL1	effluent	25
WMA28	06-10-15	IL2	effluent	25
WMA29	07-10-15	IL2	effluent	25
WMA30	08-10-15	IL2	effluent	25
WMA31	06-10-15	FI1	influent	19.34
WMA32	07-10-15	FI1	influent	25
WMA33	08-10-15	FI1	influent	6.97
WMA34	06-10-15	FI2	influent	25
WMA35	07-10-15	FI2	influent	25
WMA36	08-10-15	FI2	influent	9.07
WMA37	06-10-15	FI1	effluent	25
WMA38	07-10-15	FI1	effluent	11.29
WMA39	08-10-15	FI1	effluent	15.93
WMA40	06-10-15	FI2	effluent	25
WMA41	07-10-15	FI2	effluent	8.53
WMA42	08-10-15	FI2	effluent	10.93
WMB01	01-03-16	CYP1	influent	8.781818182
WMB02	02-03-16	CYP1	influent	6.081818182
WMB03	03-03-16	CYP1	influent	2.800454545
WMB04	01-03-16	CYP2	influent	12.19090909
WMB05	02-03-16	CYP2	influent	20.04340909
WMB06	03-03-16	CYP2	influent	13.14272727
WMB07	01-03-16	CYP1	effluent	7.581818182
WMB08	02-03-16	CYP1	effluent	9.490909091
WMB09	03-03-16	CYP1	effluent	9.772727273
WMB10	01-03-16	CYP2	effluent	15.3
WMB11	02-03-16	CYP2	effluent	0.463636364
WMB12	03-03-16	CYP2	effluent	0.915
WMB13	01-03-16	DE1	influent	25
WMB14	02-03-16	DE1	influent	25
WMB15	03-03-16	DE1	influent	25
WMB16	01-03-16	DE2	influent	4.718181818
WMB17	02-03-16	DE2	influent	8.7
WMB18	03-03-16	DE2	influent	21.50568182
WMB19	01-03-16	DE1	effluent	23.7
WMB20	02-03-16	DE1	effluent	2.908636364
WMB21	01-03-16	DE2	effluent	19.38181818
WMB22	02-03-16	DE2	effluent	11.59090909
WMB23	03-03-16	DE2	effluent	25
WMB24	01-03-16	ES1	influent	6.53
WMB25	02-03-16	ES1	influent	25
WMB26	03-03-16	ES1	influent	25
WMB27	01-03-16	ES1	effluent	10.71
WMB28	02-03-16	ES1	effluent	25
WMB29	03-03-16	ES1	effluent	25
WMB30	01-03-16	NO1	influent	25
WMB31	02-03-16	NO1	influent	25
WMB32	03-03-16	NO1	influent	25
WMB33	01-03-16	NO1	effluent	25
WMB34	02-03-16	NO1	effluent	25
WMB35	03-03-16	NO1	effluent	25
WMB36	01-03-16	PT2	influent	21.37
WMB37	02-03-16	PT2	influent	24.32
WMB38	03-03-16	PT2	influent	25
WMB39	01-03-16	PT3	influent	9.69
WMB40	02-03-16	PT3	influent	18.71
WMB41	03-03-16	PT3	influent	8.56
WMB42	01-03-16	PT2	effluent	25
WMB43	02-03-16	PT2	effluent	25
WMB44	03-03-16	PT2	effluent	25
WMB45	01-03-16	PT3	effluent	25
WMB46	02-03-16	PT3	effluent	25
WMB47	03-03-16	PT3	effluent	25
WMB48	01-03-16	IL1	effluent	25
WMB49	02-03-16	IL1	effluent	24.07
WMB50	03-03-16	IL1	effluent	25
WMB51	01-03-16	IL2	effluent	25
WMB52	02-03-16	IL2	effluent	25
WMB53	03-03-16	IL2	effluent	25
WMB54	01-03-16	FI1	influent	25
WMB55	02-03-16	FI1	influent	25
WMB56	03-03-16	FI1	influent	25
WMB57	01-03-16	FI2	influent	25
WMB58	02-03-16	FI2	influent	25
WMB59	03-03-16	FI2	influent	25
WMB60	01-03-16	FI1	effluent	25
WMB61	02-03-16	FI1	effluent	25
WMB62	03-03-16	FI1	effluent	25
WMB63	01-03-16	FI2	effluent	25
WMB64	02-03-16	FI2	effluent	25
WMB65	03-03-16	FI2	effluent	25
WMC01	27-09-16	NO1	influent	25
WMC02	28-09-16	NO1	influent	25
WMC03	29-09-16	NO1	influent	25
WMC04	27-09-16	NO1	effluent	25
WMC05	28-09-16	NO1	effluent	25
WMC06	29-09-16	NO1	effluent	22.29
WMC07	27-09-16	FI1	influent	25
WMC08	28-09-16	FI1	influent	25
WMC09	29-09-16	FI1	influent	25
WMC10	27-09-16	FI1	effluent	25
WMC11	28-09-16	FI1	effluent	25
WMC12	29-09-16	FI1	effluent	25
WMC13	27-09-16	FI2	influent	25
WMC14	28-09-16	FI2	influent	25
WMC15	27-09-16	FI2	effluent	25
WMC16	29-09-16	FI2	influent	25
WMC17	28-09-16	FI2	effluent	25
WMC18	29-09-16	FI2	effluent	25
WMC19	27-09-16	IL1	effluent	25
WMC20	28-09-16	IL1	effluent	25
WMC21	29-09-16	IL1	effluent	25
WMC22	27-09-16	IL2	effluent	25
WMC23	28-09-16	IL2	effluent	25
WMC24	29-09-16	IL2	effluent	25
WMC25	27-09-16	CYP1	influent	25
WMC26	28-09-16	CYP1	influent	25
WMC27	29-09-16	CYP1	influent	25
WMC28	27-09-16	CYP1	effluent	25
WMC29	28-09-16	CYP1	effluent	25
WMC30	29-09-16	CYP1	effluent	25
WMC31	27-09-16	CYP2	influent	3.3
WMC32	28-09-16	CYP2	influent	25
WMC33	29-09-16	CYP2	influent	25
WMC34	27-09-16	CYP2	effluent	15
WMC35	28-09-16	CYP2	effluent	7.33
WMC36	29-09-16	CYP2	effluent	9.18
WMC37	27-09-16	DE1	influent	25
WMC38	28-09-16	DE1	influent	25
WMC39	29-09-16	DE1	influent	25
WMC40	27-09-16	DE1	effluent	5.58
WMC41	28-09-16	DE1	effluent	3.18
WMC42	29-09-16	DE1	effluent	12.24
WMC43	27-09-16	DE1	effluent	25
WMC44	28-09-16	DE1	effluent	25
WMC45	29-09-16	DE1	effluent	25
WMC46	27-09-16	PT2	influent	25
WMC47	28-09-16	PT2	influent	23.26
WMC48	29-09-16	PT2	influent	25
WMC49	27-09-16	PT1	influent	17.28204545
WMC50	28-09-16	PT1	influent	10.25022727
WMC51	29-09-16	PT1	influent	15.90272727
WMC52	27-09-16	PT1	effluent	25
WMC53	28-09-16	PT1	effluent	25
WMC54	29-09-16	PT1	effluent	25
WMC55	27-09-16	PT2	effluent	14.79386364
WMC56	28-09-16	PT2	effluent	17.47136364
WMC57	29-09-16	PT2	effluent	25
WMC58	27-09-16	DE2	influent	25
WMC59	28-09-16	DE2	influent	25
WMC60	29-09-16	DE2	influent	25
WMC61	27-09-16	DE2	effluent	25
WMC62	28-09-16	DE2	effluent	25
WMC63	29-09-16	DE2	effluent	25
WMC64	27-09-16	ES1	influent	25
WMC65	28-09-16	ES1	influent	25
WMC66	29-09-16	ES1	influent	25
WMC67	27-09-16	ES1	effluent	16.74113636
WMC68	28-09-16	ES1	effluent	8.411136364
WMC69	29-09-16	ES1	effluent	10.115
