# Supplementary material for: Antibiotic resistance in European wastewater treatment plants mirrors the pattern of clinical antibiotic resistance prevalence
Source: Sci Adv. 2019 Mar 27;5(3):eaau9124. doi: 10.1126/sciadv.aau9124 (PMC6436925; doi:10.1126/sciadv.aau9124)
Supplement: Data file S3 [file aau9124_Data_file_S3.csv]

assay	gene	forwardPrimer	reversePrimer	class
AY1	16S rRNA	GGGTTGCGCTCGTTGC	ATGGYTGTCGTCAGCTCGTG	HK
AY2	16S rRNA-new one	CCTACGGGAGGCAGCAG	ATTACCGCGGCTGCTGGC	HK
AY5	aac(6)I1	GACCGGATTAAGGCCGATG	CTTGCCTTGATATTCAGTTTTTATAACCA	AMG
AY94	aac(6)-Ib	GTTTGAGAGGCAAGGTACCGTAA	GAATGCCTGGCGTGTTTGA	AMG
AY95	aac(6)-Ib	CGTCGCCGAGCAACTTG	CGGTACCTTGCCTCTCAAACC	AMG
AY172	aac(6)-Ib	AGAAGCACGCCCGACACTT	GCTCTCCATTCAGCATTGCA	AMG
AY8	aac(6)-II	CGACCCGACTCCGAACAA	GCACGAATCCTGCCTTCTCA	AMG
AY7	aac(6)-Iy	GCTTTGCGGATGCCTCAAT	GGAGAACAAAAATACCTTCAAGGAAA	AMG
AY93	aac3-VI	CGTCACTTATTCGATGCCCTTAC	GTCGGGCGCGGCATA	AMG
AY96	aadA	AGCTAAGCGCGAACTGCAAT	TGGCTCGAAGATACCTGCAA	AMG
AY97	aadA	ACGGCTCCGCAGTGGAT	GGCCACAGTAACCAACAAATCA	AMG
AY99	aadA	GTTGTGCACGACGACATCATT	GGCTCGAAGATACCTGCAAGAA	AMG
AY101	aadA	CTTGTCGTGCATGACGACATC	TCGAAGATACCCGCAAGAATG	AMG
AY167	aadA	CAATGACATTCTTGCGGGTATC	GACCTACCAAGGCAACGCTATG	AMG
AY169	aadA	CGAGATTCTCCGCGCTGTA	GCTGCCATTCTCCAAATTGC	AMG
AY98	aadA5	ATCACGATCTTGCGATTTTGCT	CTGCGGATGGGCCTAGAAG	AMG
AY100	aadA5	GTTCTTGCTCTTGCTCGCATT	GATGCTCGGCAGGCAAAC	AMG
AY168	aadA9	CGCGGCAAGCCTATCTTG	CAAATCAGCGACCGCAGACT	AMG
AY173	aadA9	GGATGCACGCTTGGATGAA	CCTCTAGCGGCCGGAGTATT	AMG
AY151	aadD	CCGACAACATTTCTACCATCCTT	ACCGAAGCGCTCGTCGTATA	AMG
AY174	aadE	TACCTTATTGCCCTTGGAAGAGTTA	GGAACTATGTCCCTTTTAATTCTACAATCT	AMG
AY382	acc	CCCTGCGTTGTGGCTATGT	TTGGCCACGCCAATCC	AMG
AY61	acrA	CAACGATCGGACGGGTTTC	TGGCGATGCCACCGTACT	MDR
AY62	acrA	GGTCTATCACCCTACGCGCTATC	GCGCGCACGAACATACC	MDR
AY249	acrA	CAGACCCGCATCGCATATT	CGACAATTTCGCGCTCATG	MDR
AY256	acrA	TACTTTGCGCGCCATCTTC	CGTGCGCGAACGAACAT	MDR
AY257	acrA	CGTGCGCGAACGAACA	ACTTTGCGCGCCATCTTC	MDR
AY9	acrB	AGTCGGTGTTCGCCGTTAAC	CAAGGAAACGAACGCAATACC	MDR
AY10	acrB	TGGTAGTGGGCGTCATTAACAC	GGCAACGTAATCCGAAATATCC	MDR
AY11	acrF	GCGGCCAGGCACAAAA	TACGCTCTTCCCACGGTTTC	MDR
AY102	acrR	GCGCTGGAGACACGACAAC	GCCTTGCTGCGAGAACAAA	MDR
AY103	acrR	GATGATACCCCCTGCTGTGAGA	ACCAAACAAGAAGCGCAAGAA	MDR
AY350	acrR	TGCAACACGCGCTTTCTC	ACGATTGCGGGCAGGTT	MDR
AY12	adeA	CAGTTCGAGCGCCTATTTCTG	CGCCCTGACCGACCAAT	MDR
AY30	ampC	GCAGCACGCCCCGTAA	TGTACCCATGATGCGCGTACT	BL
AY31	ampC	AACAAAAGATCCCCGGTATGG	ACGCCCGTAAATGTTTTGCT	BL
AY33	ampC	TCCGGTGACGCGACAGA	CAGCACGCCGGTGAAAGT	BL
AY114	ampC	CCGCCCAGAGCAAGGACTA	GCTCGACTTCACGCCGTAAG	BL
AY258	ampC	GCAGCGAAGCGTCAGTCA	AGATCCGTGGCCGCATAA	BL
AY166	aph	TTTCAGCAAGTGGATCATGTTAAAAT	CCAAGCTGTTTCCACTGTTTTTC	AMG
AY104	aph(2)-Ib	TGAGCAGTATCATAAGTTGAGTGAAAAG	GACAGAACAATCAATCTCTATGGAATG	AMG
AY105	aph(2)-Id	TAAGGATATACCGACAGTTTTGGAAA	TTTAATCCCTCTTCATACCAATCCATA	AMG
AY15	aph6	CCCATCCCATGTGTAAGGAAA	GCCACCGCTTCTGCTGTAC	AMG
AY170	aphA1/7	TGAACAAGTCTGGAAAGAAATGCA	CCTATTAATTTCCCCTCGTCAAAAA	AMG
AY14	aphA3	AAAAGCCCGAAGAGGAACTTG	CATCTTTCACAAAGATGTTGCTGTCT	AMG
AY171	aphA3	CGGAATTGAAAAAACTGATCGAA	ATACCGGCTGTCCGTCATTT	AMG
AY157	bacA	CGGCTTCGTGACCTCGTT	ACAATGCGATACCAGGCAAAT	Other
AY158	bacA	TTCCACGACACGATTAAGTCATTG	CGGCTCTTTCGGCTTCAG	Other
AY27	bexA	GCGGATCTCTGGTCAGCAA	TGATTGATGGTTCCCCGTACA	MDR
AY39	bla1	GCAAGTTGAAGCGAAAGAAAAGA	TACCAGTATCAATCGCATATACACCTAA	BL
AY28	blaACC	CACACAGCTGATGGCTTATCTAAAA	AATAAACGCGATGGGTTCCA	BL
AY29	blaACT	TGGCGTATCGGGTCAATGT	CTCCACGGGCCAGTTGAG	BL
AY109	blaACT	CTGTTCGAGCTGGGTTCTATAAGTAAA	CAGTATCTGGTCACCGGATCGT	BL
AY32	blaCMY	CCGCGGCGAAATTAAGC	GCCACTGTTTGCCTGTCAGTT	BL
AY108	blaCMY	AAAGCCTCATGGGTGCATAAA	ATAGCTTTTGTTTGCCAGCATCA	BL
AY111	blaCMY	GCGAGCAGCCTGAAGCA	CGGATGGGCTTGTCCTCTT	BL
AY360	blaCTXM	CTATGGCACCACCAACGATA	ACGGCTTTCTGCCTTAGGTT	BL
AY116	blaCTX-M	GGAGGCGTGACGGCTTTT	TTCAGTGCGATCCAGACGAA	BL
AY117	blaCTX-M	GCCGCGGTGCTGAAGA	ATCGGATTATAGTTAACCAGGTCAGATTT	BL
AY118	blaCTX-M	CGATACCACCACGCCGTTA	GCATTGCCCAACGTCAGATT	BL
AY119	blaCTX-M	CTTGGCGTTGCGCTGAT	CGTTCATCGGCACGGTAGA	BL
AY162	blaCTX-M	GCGATAACGTGGCGATGAAT	GTCGAGACGGAACGTTTCGT	BL
AY165	blaCTX-M	CACAGTTGGTGACGTGGCTTAA	CTCCGCTGCCGGTTTTATC	BL
AY324	blaCTX-M	CGTCACGCTGTTGTTAGGAA	CGCTCATCAGCACGATAAAG	BL
AY326	blaCTX-M	CGATGTGCAGTACCAGTAA	GCAATGGGATTGTAGTTAA	BL
AY112	blaDHA	TGGCCGCAGCAGAAAGA	CCGTTTTATGCACCCAGGAA	BL
AY113	blaFOX	GGTTTGCCGCTGCAGTTC	GCGGCCAGGTGACCAA	BL
AY120	blaGES	GCAATGTGCTCAACGTTCAAG	GTGCCTGAGTCAATTCTTTCAAAG	BL
AY148	blaIMP	AACACGGTTTGGTGGTTCTTGTA	GCGCTCCACAAACCAATTG	BL
AY242	blaIMP	AAGGCAGCATTTCCTCTCATTTT	GGATAGATCGAGAATTAAGCCACTCT	BL
AY327	blaIMP	GGAATAGAGTGGCTTAATTC	GGTTTAACAAAACAACCACC	BL
AY323	blaKPC	CAGCTCATTCAAGGGCTTTC	GGCGGCGTTATCACTGTATT	BL
AY367	blaKPC	GCCGCCGTGCAATACAGT	GCCGCCCAACTCCTTCA	BL
AY48	blaL1	CACCGGGTTACCAGCTGAAG	GCGAAGCTGCGCTTGTAGTC	BL
AY34	blaMOX/blaCMY	CTATGTCAATGTGCCGAAGCA	GGCTTGTCCTCTTTCGAATAGC	BL
AY362	blaNDM	GGCCACACCAGTGACAATATCA	CAGGCAGCCACCAAAAGC	BL
AY35	blaOCH	GGCGACTTGCGCCGTAT	TTTTCTGCTCGGCCATGAG	BL
AY40	blaOKP	GCCGCCATCACCATGAG	GGTGACGTTGTCACCGATCTG	BL
AY44	blaOXA	CGCAATTATCGGCCTAGAAACT	TTGGCTTTCCGTCCCATTT	BL
AY115	blaOXA	CGGATGGTTTGAAGGGTTTATTAT	TCTTGGCTTTTATGCTTGATGTTAA	BL
AY322	blaOXA	GCAATTGCCTTTTAAACCTGA	CTGCCTTTTCAACAAAACCC	BL
AY361	blaOXA	CACTTACAGGAAACTTGGGGTCG	AGTGTGTTTAGAATGGTGATC	BL
AY42	blaOXY	CGTTCAGGCGGCAGGTT	GCCGCGATATAAGATTTGAGAATT	BL
AY36	blaPDC	CGCCGTACAACCGGTGAT	GAAGTAATGCGGTTCTCCTTTCA	BL
AY241	blaPER	TGCTGGTTGCTGTTTTTGTGA	CCTGCGCAATGATAGCTTCAT	BL
AY43	blaPSE	TTGTGACCTATTCCCCTGTAATAGAA	TGCGAAGCACGCATCATC	BL
AY41	blaROB	GCAAAGGCATGACGATTGC	CGCGCTGTTGTCGCTAAA	BL
AY121	blaSFO	CCGCCGCCATCCAGTA	GGGCCGCCAAGATGCT	BL
AY37	blaSHV	TCCCATGATGAGCACCTTTAAA	TTCGTCACCGGCATCCA	BL
AY163	blaSHV	CTTTCCCATGATGAGCACCTTT	TCCTGCTGGCGATAGTGGAT	BL
AY272	blaSHV	CGCTTTCCCATGATGAGCACCTTT	TCCTGCTGGCGATAGTGGATCTTT	BL
AY325	blaSHV	GCGTTATTTTCGCCTGTGTA	AGGTGCTCATCATGGGAAAG	BL
AY259	blaSRT	CAGCCGCTGATGAAAAAATATG	CAGCGAGCCCACTTCGA	BL
AY3	blaTEM	TTCCTGTTTTTGCTCACCCAG	CTCAAGGATCTTACCGCTGTTG	BL
AY164	blaTEM	AGCATCTTACGGATGGCATGA	TCCTCCGATCGTTGTCAGAAGT	BL
AY122	blaTLA	ACACTTTGCCATTGCTGTTTATGT	TGCAAATTTCGGCAATAATCTTT	BL
AY38	blaVEB	CCCGATGCAAAGCGTTATG	GAAAGATTCCCTTTATCTATCTCAGACAA	BL
AY147	blaVIM	GCACTTCTCGCGGAGATTG	CGACGGTGATGCGTACGTT	BL
AY260	blaVIM2	CCTCCATTGAGCGGATTCA	GCCGTGCCCCGGAA	BL
AY123	blaZ	GGAGATAAAGTAACAAATCCAGTTAGATATGA	TGCTTAATTTTCCATTTGCGATAAG	BL
AY288	carB	GGAGTGAGGCTGACCGTAGAAG	ATCGGCGAAACGCACAAA	MLSB
AY130	catA1	GGGTGAGTTTCACCAGTTTTGATT	CACCTTGTCGCCTTGCGTATA	AMP
AY51	catB3	GCACTCGATGCCTTCCAAAA	AGAGCCGATCCAAACGTCAT	AMP
AY52	catB8	CACTCGACGCCTTCCAAAG	CCGAGCCTATCCAGACATCATT	AMP
AY24	ccrA	GCAGCGTTGCTGGACACA	GTTCGGGATAAACGTGGTGACT	BL
AY53	ceoA	ATCAACACGGACCAGGACAAG	GGAAAGTCCGCTCACGATGA	AMP
AY107	cepA	AGTTGCGCAGAACAGTCCTCTT	TCGTATCTTGCCCGTCGATAAT	BL
AY277	cfr	GCAAAATTCAGAGCAAGTTACGAA	AAAATGACTCCCAACCTGCTTTAT	MDR
AY106	cfxA	TCATTCCTCGTTCAAGTTTTCAGA	TGCAGCACCAAGAGGAGATGT	BL
AY50	cmeA	GCAGCAAAGAAGAAGCACCAA	AGCAGGGTAAGTAAAACTAAGTGGTAAATCT	MDR
AY20	cmlA	AATTTTGCCGATTATTGCTGAAA	GATTGTCATCATTCGTTTATCACCAA	AMP
AY127	cmlA	TAGGAAGCATCGGAACGTTGAT	CAGACCGAGCACGACTGTTG	AMP
AY128	cmlA	AGGAAGCATCGGAACGTTGA	ACAGACCGAGCACGACTGTTG	AMP
AY375	cmlA	GCGCTCTTCGAGGATTCG	CCGCCCAAGCAGAAGTAGAC	AMP
AY57	cmr	CGGCATCGTCAGTGGAATT	CGGTTCCGAAAAAGATGGAA	MDR
AY129	cmxA	GCGATCGCCATCCTCTGT	TCGACACGGAGCCTTGGT	AMP
AY46	cphA	GCGAGCTGCACAAGCTGAT	CGGCCCAGTCGCTCTTC	BL
AY47	cphA	GTGCTGATGGCGAGTTTCTG	GGTGTGGTAGTTGGTGTTGATCAC	BL
AY58	dfrA1	GGAATGGCCCTGATATTCCA	AGTCTTGCGTCCAACCAACAG	Other
AY334	dfrA1	TTCAGGTGGTGGGGAGATATAC	TTAGAGGCGAAGTCTTGGGTAA	Tmp
AY59	dfrA12	CCTCTACCGAACCGTCACACA	GCGACAGCGTTGAAACAACTAC	Other
AY156	emrB/qacA	CTTTTCTCTAACCGTACATTATCTACGATAAA	AGAACGTAGCGACTGATAAAATGCT	MDR
AY352	emrB/qacA	GCAGTAGAAGGAACGATTGTTAGTACAG	TGCGTAAACCCAGCTAACAAGTT	MDR
AY64	emrD	CTCAGCAGTATGGTGGTAAGCATT	ACCAGGCGCCGAAGAAC	MDR
AY60	ereA	CCTGTGGTACGGAGAATTCATGT	ACCGCATTCGCTTTGCTT	MLSB
AY63	ereB	GCTTTATTTCAGGAGGCGGAAT	TTTTAAATGCCACAGCACAGAATC	MLSB
AY21	erm(35)	TTGAAAACGATGTTGCATTAAGTCA	TCTATAATCACAACTAACCACTTGAACGT	MLSB
AY91	erm(36)	GGCGGACCGACTTGCAT	TCTGCGTTGACGACGGTTAC	MLSB
AY134	erm34	GCGCGTTGACGACGATTT	TGGTCATACTCGACGGCTAGAAC	MLSB
AY274	ermA	TTGAGAAGGGATTTGCGAAAAG	ATATCCATCTCCACCATTAATAGTAAACC	MLSB
AY283	ermA/ermTR	ACATTTTACCAAGGAACTTGTGGAA	GTGGCATGACATAAACCTTCATCA	MLSB
AY136	ermB	TAAAGGGCATTTAACGACGAAACT	TTTATACCTCTGTTTGTTAGGGAATTGAA	MLSB
AY275	ermC	TTTGAAATCGGCTCAGGAAAA	ATGGTCTATTTCAATGGCAGTTACG	MLSB
AY18	ermD	GGACTCGGCAATGGTCAGAA	CCCCGAAACGCAATATAATGTT	MLSB
AY23	ermF	CAGCTTTGGTTGAACATTTACGAA	AAATTCCTAAAATCACAACCGACAA	MLSB
AY17	ermK	GTTTGATATTGGCATTGTCAGAGAAA	ACCATTGCCGAGTCCACTTT	MLSB
AY19	ermK	GAGCCGCAAGCCCCTTT	GTGTTTCATTTGACGCGGAGTAA	MLSB
AY137	ermT	GTTCACTAGCACTATTTTTAATGACAGAAGT	GAAGGGTGTCTTTTTAATACAATTAACGA	MLSB
AY238	ermT	GTAAAATCCCTAGAGAATACTTTCATCCA	TGAGTGATATTTTTGAAGGGTGTCTT	MLSB
AY209	ermX	GCTCAGTGGTCCCCATGGT	ATCCCCCCGTCAACGTTT	MLSB
AY270	ermY	TTGTCTTTGAAAGTGAAGCAACAGT	TAACGCTAGAGAACGATTTGTATTGAG	MLSB
AY279	fabK	TTTCAGCTCAGCACTTTGGTCAT	AAGGCATCTTTTTCAGCCAGTTC	Other
AY56	floR	ATTGTCTTCACGGTGTCCGTTA	CCGCGATGTCGTCGAACT	AMP
AY335	floR	TCGTCATCTACGGCCTTTTC	CTTGACTTGATCCAGAGGGC	AMP
AY208	folA	CGAGCAGTTCCTGCCAAAG	CCCAGTCATCCGGTTCATAATC	SUL
AY280	folP	CAGGCTCGTAAATTGATAGCAGAAG	CTTTCCTTGCGAATCGCTTT	SUL
AY281	folP	GCGATTCGCAAGGAAAGTGA	CACATGGGCCATTTTTTCATC	SUL
AY282	folP	CACGGCTTCGGCTCATGT	TGCCATCCTGTGACTAGCTACGT	SUL
AY143	fosB	TCACTGTAACTAATGAAGCATTAGACCAT	CCATCTGGATCTGTAAAGTAAAGAGATC	Other
AY76	fosX	GATTAAGCCATATCACTTTAATTGTGAAAG	TCTCCTTCCATAATGCAAATCCA	Other
AY347	gapA	CCGTTGAAGTGAAAGACGGTC	AACCACTTTCTTCGCACCAGC	HK
AY65	imiR	CCGGACTAGAGCTTCATGTAAGC	CCCACGCGGTACTCTTGTAAA	Other
AY341	IncN_oriT	TTGGGCTTCATAGTACCC	GTGTGATAGCGTGATTTATGC	plasmid incompatibility
AY340	IncN_rep	AGTTCACCACCTACTCGCTCCG	CAAGTTCTTCTGTTGGGATTCCG	plasmid incompatibility
AY342	IncP_oriT	CAGCCTCGCAGAGCAGGAT	CAGCCGGGCAGGATAGGTGAAGT	plasmid incompatibility
AY343	IncQ_oriT	TTCGCGCTCGTTGTTCTTCGAGC	GCCGTTAGGCCAGTTTCTCG	plasmid incompatibility
AY344	IncW_trwAB	AGCGTATGAAGCCCGTGAAGGG	AAAGATAAGCGGCAGGACAATAACG	plasmid incompatibility
AY45	intI1	GATCGGTCGAATGCGTGT	GCCTTGATGTTACCCGAGAG	Integrase
AY336	intI1	CGAAGTCGAGGCATTTCTGTC	GCCTTCCAGAAAACCGAGGA	Integrase
AY337	intI1	GCCTTGATGTTACCCGAGAG	GATCGGTCGAATGCGTGT	Integrase
AY359	intI1	CGAACGAGTGGCGGAGGGTG	TACCCGAGAGCTTGGCACCCA	Integrase
AY364	intI1	CTGGATTTCGATCACGGCACG	ACATGCGTGTAAATCATCGTCG	Integrase
AY338	intI2	TGCTTTTCCCACCCTTACC	GACGGCTACCCTCTGTTATCTC	Integrase
AY339	intI3	GCCACCACTTGTTTGAGGA	GGATGTCTGTGCCTGCTTG	Integrase
AY376	IS1111	GTCTTAAGGTGGGCTGCGTG	CCCCGAATCTCATTGATCAGC	Insertional sequence
AY383	IS1133	GCAGCGTCGGGTTGGA	ACGCGTTCGAACAACTGTAATG	Insertional sequence
AY26	IS613	AGGTTCGGACTCAATGCAACA	TTCAGCACATACCGCCTTGAT	Transposase
AY371	ISAba3	TCAGAGGCAGCGGTATACGA	GGTTGATTCAGTTAAAGTACGTAAAACTTT	Insertional sequence
AY372	ISEfm1	AGGTGTCCATGACGTGAAAGTG	TCCTTTGTCCCCTAGGATATTGG	Insertional sequence
AY369	ISPps	CACACTGCAAAAACGCATCCT	TGTCTTTGGCGTCACAGTTCTC	Insertional sequence
AY370	ISSm2	TGGATCGACCGGTTCCAT	GCTGACCGAGCTGTCCATGT	Insertional sequence
AY77	lmrA	TTCAGATGCAATGGCGTTTG	ATAATCGGGAACATAATGAGCATAACTAC	MLSB
AY252	lmrA	TCGACGTGACCGTAGTGAACA	CGTGACTACCCAGGTGAGTTGA	MLSB
AY251	lnuA	TGACGCTCAACACACTCAAAAA	TTCATGCTTAAGTTCCATACGTGAA	MLSB
AY67	lnuB	TGAACATAATCCCCTCGTTTAAAGAT	TAATTGCCCTGTTTCATCGTAAATAA	MLSB
AY68	lnuB	AAAGGAGAAGGTGACCAATACTCTGA	GGAGCTACGTCAAACAACCAGTT	MLSB
AY278	lnuC	TGGTCAATATAACAGATGTAAACCAGATTT	CACCCCAGCCACCATCAA	MLSB
AY254	marR	GCGGCGTACTGGTGAAGCTA	TGCCCTGGTCGTTGATGA	MDR
AY255	marR	TCTGGCGTTAGCTTCACCAGTAC	GTGCAAAGGCTGGATCGAA	MDR
AY355	marR	GCTGTTGATGACATTGCTCACA	CGGCGTACTGGTGAAGCTAAC	MDR
AY139	matA/mel	TAGTAGGCAAGCTCGGTGTTGA	CCTGTGCTATTTTAAGCCTTGTTTCT	MLSB
AY80	mcr-1	ACACTTATGGCACGGTCTATG	GCACACCCAAACCAATGATAC	CT
AY346	mdh	AAGAAACGGGCGTACTGACC	GTGGCTGATCTGACCAAACG	HK
AY253	mdsA	CGGAGTCCATCGACCATTTG	ATCGTCGGCAAGGAGAATCA	MDR
AY78	mdtA	CCTAACGGGCGTGACTTCA	TTCACCTGTTTCAAGGGTCAAA	MDR
AY81	mdtE	CGTCGGCGCACTCGTT	TCCAGACGTTGTACGGTAACCA	MDR
AY373	mdtF	CCACCATCGGGCTTTCC	CCCTTCTTTCTGCATCATCTCA	MDR
AY82	mdtG	TGGCACAAAATATCTGGCAGTT	TTGTGTGGCGATAAGAGCATTAG	MDR
AY83	mdtG	TTATCTGTTTTCTGCTCACCTTCTTTT	GCGTGGTGACAAACAGGCTTA	MDR
AY85	mdtH	CGCGTGAAACCTTAAGTGCTT	AGACGGCTAAACCCCATATAGCT	MDR
AY86	mdtH	CTGCCGTTAAATGGATGTATGC	ACTCCAGCGGGCGATAGG	MDR
AY88	mdtL	TGCTGATCGGGATTCTGATTG	CAGGCGCGACGAACATAAT	AMP
AY155	mecA	GGTTACGGACAAGGTGAAATACTGAT	TGTCTTTTAATAAGTGAGGTGCGTTAATA	BL
AY284	mecA	GTT GTA GTT GTC GGG TTT GG	CTT CCA CAT ACC ATC TTC TTT AAC	BL
AY146	mefA	CCGTAGCATTGGAACAGCTTTT	AAACGGAGTATAAGAGTGCTGCAA	MLSB
AY245	mepA	ATCGGTCGCTCTTCGTTCAC	ATAAATAGGATCGAGCTGCTGGAT	MDR
AY331	merA	GTGCCGTCCAAGATCATG	GGTGGAAGTCCAGTAGGGTGA	Other
AY89	mexA	AGGACAACGCTATGCAACGAA	CCGGAAAGGGCCGAAAT	MDR
AY374	mexB	CTGGAGATCGACGACGAGAAG	GAAATCGTTGACGTAGCTGGAA	MDR
AY90	mexD	TTGCCACTGGCTTTCATGAG	CACTGCGGAGAACTGTCTGTAGA	MDR
AY246	mexE	GGTCAGCACCGACAAGGTCTAC	AGCTCGACGTACTTGAGGAACAC	MDR
AY247	mexF	CCGCGAGAAGGCCAAGA	TTGAGTTCGGCGGTGATGA	MDR
AY140	mphA	CTGACGCGCTCCGTGTT	GGTGGTGCATGGCGATCT	MLSB
AY142	mphA	TGATGACCCTGCCATCGA	TTCGCGAGCCCCTCTTC	MLSB
AY141	mphB	CGCAGCGCTTGATCTTGTAG	TTACTGCATCCATACGCTGCTT	MLSB
AY273	mphC	CGTTTGAAGTACCGAATTGGAAA	GCTGCGGGTTTGCCTGTA	MLSB
AY149	msrA	CTGCTAACACAAGTACGATTCCAAAT	TCAAGTAAAGTTGTCTTACCTACACCATT	MLSB
AY276	msrA	AACGAAATCAAGCGCAACAA	CAACCGTGCCTTTTTCTTTTG	MLSB
AY138	msrC	TCAGACCGGATCGGTTGTC	CCTATTTTTTGGAGTCTTCTCTCTAATGTT	MLSB
AY150	msrC	GAATCACTTGTCCGCAGTTTGTT	CGTACACAACGGTTTCGTCAGA	MLSB
AY250	mtrC	GGACGGGAAGATGGTCCAA	CGTAGCGTTCCGGTTCGAT	MDR
AY230	mtrD	TGCGCGTAGTCGTTCATCTC	CGTTCCAATTTCCTGATGATTG	MDR
AY232	mtrD	GGTCGGCACGCTCTTGTC	TGAAGAATTTGCGCACCACTAC	MDR
AY233	mtrD	CCGCCAAGCCGATATAGACA	GGCCGGGTTGCCAAA	MDR
AY231	mtrE	CGATGTGTCGTTTTGGAAGGT	CCTGCACCATGATTCCTCAATA	MDR
AY152	nimE	TGCGCCAAGATAGGGCATA	GTCGTGAATTCGGCAGGTTTA	Other
AY79	nisB	GGGAGAGTTGCCGATGTTGTA	AGCCACTCGTTAAAGGGCAAT	Other
AY348	nisB	CGGTTGAACGGCGTGAA	TTTCCACCCAGGTTTGCTACTATT	Other
AY285	oleC	CCCGGAGTCGATGTTCGA	GCCGAAGACGTACACGAACAG	MLSB
AY234	oprD	ATGAAGTGGAGCGCCATTG	GGCCACGGCGAACTGA	MDR
AY235	oprJ	ACGAGAGTGGCGTCGACAA	AAGGCGATCTCGTTGAGGAA	MDR
AY365	orf37-IS26	GCCGGGTTGTGCAAATAGAC	TGGCAATCTGTCGCTGCTG	Insertional sequence
AY366	orf39-IS26	GCGCGTCGAGCATCAATAG	CAGTTGTGCTGCTGGTGGTC	Insertional sequence
AY380	pAKD1	GGTAAGATTACCGATAAACT	GTTCGTGAAGAAGATGTA	plasmid replication
AY377	PAMBL	CAGGCTCTTAATGTGATA	TTATGCTCAATACTCGTG	plasmid replication
AY154	pbp	CCGGTGCCATTGGTTTAGA	AAAATAGCCGCCCCAAGATT	BL
AY237	pbp2x	TTTCATAAGTATCTGGACATGGAAGAA	CCAAAGGAAACTTGCTTGAGATTAG	BL
AY153	pbp5	GGCGAACTTCTAATTAATCCTATCCA	CGCCGATGACATTCTTCTTATCTT	BL
AY236	penA	AGACGGTAACGTATAACTTTTTGAAAGA	GCGTGTAGCCGGCAATG	BL
AY289	pikR1	TCGACATGCGTGACGAGATT	CCGCGAATTAGGCCAGAA	MLSB
AY290	pikR2	TCGTGGGCCAGGTGAAGA	TTCCCCTTGCCGGTGAA	MLSB
AY239	pmrA	TTTGCAGGTTTTGTTCCTAATGC	GCAGAGCCTGATTTCTCCTTTG	QUI
AY229	pncA	GCAATCGAGGCGGTGTTC	TTGCCGCAGCCAATTCA	MLSB
AY379	pNI105	CGCTAAGGATGTTTACAC	CTCAACCGTTCTAGGATT	plasmid replication
AY356	qac	GGAGATTTAGCTCATGTAGCTGAAGAA	AAGCTGTTTTATCCCCGTAGCTTTA	MDR
AY262	qacA/qacB	TGGCAATAGGAGCTATGGTGTTT	AAGGTAACACTATTTTCGGTCCAAATC	MDR
AY126	qacEdelta1	TCGCAACATCCGCATTAAAA	ATGGATTTCAGAACCAGAGAAAGAAA	MDR
AY159	qacEdelta1	CCCCTTCCGCCGTTGT	CGACCAGACTGCATAAGCAACA	MDR
AY351	qacEdelta1	GTCGGTGTTGCTTATGCAGTCT	CAACCAGGCAATGGCTGTAA	MDR
AY261	qacG	CAATAATAACCGAAATAATAGGGACAAGTT	AATAAGTGTTCCTAGTGTTGGCCATAG	MDR
AY124	qacH	GTGGCAGCTATCGCTTGGAT	CCAACGAACGCCCACAA	MDR
AY125	qacH	CATCGTGCTTGTGGCAGCTA	TGAACGCCCAGAAGTCTAGTTTT	MDR
AY248	qnrA	AGGATTTCTCACGCCAGGATT	CCGCTTTCAATGAAACTGCAA	QUI
AY328	qnrB	GCGACGTTCAGTGGTTCAGA	GCTGCTCGCCAGTCGAA	QUI
AY6	qnrSrtF11	GACGTGCTAACTTGCGTGAT	TGGCATTGTTGGAAACTTG	QUI
AY131	rarD	GCGGGTGTGGTCACTACGAT	AGCGTTGGGCCGATATACTG	AMP
AY132	rarD	TGACGCATCGCGTGATCT	AAATTTTCTGTGGCGTCTGAATC	AMP
AY378	repA	CCCCCAGGACTTGCGAGCG	GAGGCATGCACGCCGACCA	plasmid replication
AY345	rpoB	CGAACATCGGTCTGATCAACTC	GTTGCATGTTCGCACCCAT	HK
AY49	sat4	GAATGGGCAAAGCATAAAAACTTG	CCGATTTTGAAACCACAATTATGATA	AMG
AY160	sdeB	CACTACCGCTTCCGCACTTAA	TGAAAAAACGGGAAAAGTCCAT	MDR
AY353	sdeB	GGCATGCAGAAAGTGTTTATGC	TTAAGTGCGGAAGCGGTAGTG	BL
AY286	spcN	AAAAGTTCGATGAAACACGCCTAT	TCCAGTGGTAGTCCCCGAATC	AMG
AY287	spcN	CAGAATCTTCCTGAAAAGTTTGATGAA	CGCAGACACGCCGAATC	AMG
AY175	str	AATGAGTTTTGGAGTGTCTCAACGTA	AATCAAAACCCCTATTAAAGCCAAT	AMG
AY176	strA	CCGGTGGCATTTGAGAAAAA	GTGGCTCAACCTGCGAAAAG	AMG
AY177	strB	GCTCGGTCGTGAGAACAATCT	CAATTTCGGTCGCCTGGTAGT	AMG
AY110	sul 1	CGCACCGGAAACATCGCTGCAC	TGAAGTTCCGCCGCAAGGCTCG	SUL
AY178	sul1	CAGCGCTATGCGCTCAAG	ATCCCGCTGCGCTGAGT	SUL
AY363	sul1	GCCGATGAGATCAGACGTATTG	CGCATAGCGCTGGGTTTC	SUL
AY133	sul2	TCATCTGCCAAACTCGTCGTTA	GTCAAAGAACGCCGCAATGT	SUL
AY332	sul2	TCCGATGGAGGCCGGTATCTGG	CGGGAATGCCATCTGCCTTGAG	SUL
AY333	sul3	TCCGTTCAGCGAATTGGTGCAG	TTCGTTCACGCCTTACACCAGC	SUL
AY54	tet(32)	CCATTACTTCGGACAACGGTAGA	CAATCTCTGTGAGGGCATTTAACA	TET
AY22	tet(36)	AGAATACTCAGCAGAGGTCAGTTCCT	TGGTAGGTCGATAACCCGAAAAT	TET
AY321	tet34	CTTAGCGCAAACAGCAATCAGT	CGGTGATACAGCGCGTAAACT	TET
AY320	tet35	ACCCCATGACGTACCTGTAGAGA	CAACCCACACTGGCTACCAGTT	TET
AY301	tet36	TGCAGGAAAGACCTCCATTACAG	CTTTGTCCACACTTCCACGTACTATG	TET
AY302	tet37	GAGAACGTTGAAAAGGTGGTGAA	AACCAAGCCTGGATCAGTCTCA	TET
AY271	tet38	TTAATGTGGCGGTATCTGTAGGTATT	TTGCCTGGGAAATTTAATGCTTT	TET
AY13	tetA	GCTGTTTGTTCTGCCGGAAA	GGTTAAGTTCCTTGAACGCAAACT	TET
AY180	tetA	CTCACCAGCCTGACCTCGAT	CACGTTGTTATAGAAGCCGCATAG	TET
AY55	tetA(P)	AGTTGCAGATGTGTATAGTCGTAAACTATCTATT	TGCTACAAGTACGAAAACAAAACTAGAA	TET
AY181	tetA/B	AGTGCGCTTTGGATGCTGTA	AGCCCCAGTAGCTCCTGTGA	TET
AY190	tetA/B	GCCCAGTGCTGTTGTTGTCAT	TGAAAGCAAACGGCCTAAATACA	TET
AY182	tetC	CATATCGCAATACATGCGAAAAA	AAAGCCGCGGTAAATAGCAA	TET
AY199	tetC	ACTGGTAAGGTAAACGCCATTGTC	ATGCATAAACCAGCCATTGAGTAAG	TET
AY330	tetC	TGCGTTGATGCAATTTCTATGC	GGAATGGTGCATGCAAGGAG	TET
AY92	tetD	TGCCGCGTTTGATTACACA	CACCAGTGATCCCGGAGATAA	TET
AY188	tetD	TGTCATCGCGCTGGTGATT	CATCCGCTTCCGGGAGAT	TET
AY349	tetD	CTGGACGCGATGGGAATT	TCCGCTTCCGGGAGATATT	TET
AY291	tetE	TTGGCGCTGTATGCAATGAT	CGACGACCTATGCGATCTGA	TET
AY183	tetG	TCAACCATTGCCGATTCGA	TGGCCCGGCAATCATG	TET
AY189	tetG	CATCAGCGCCGGTCTTATG	CCCCATGTAGCCGAACCA	TET
AY187	tetH	TTTGGGTCATCTTACCAGCATTAA	TTGCGCATTATCATCGACAGA	TET
AY240	tetJ	GGGTGCCGCATTAGATTACCT	TCGTCCAATGTAGAGCATCCATA	TET
AY184	tetK	CAGCAGTCATTGGAAAATTATCTGATTATA	CCTTGTACTAACCTACCAAAAATCAAAATA	TET
AY194	tetL	AGCCCGATTTATTCAAGGAATTG	CAAATGCTTTCCCCCTGTTCT	TET
AY195	tetL	ATGGTTGTAGTTGCGCGCTATAT	ATCGCTGGACCGACTCCTT	TET
AY186	tetM	CATCATAGACACGCCAGGACATAT	CGCCATCTTTTGCAGAAATCA	TET
AY193	tetM	TAATATTGGAGTTTTAGCTCATGTTGATG	CCTCTCTGACGTTCTAAAAGCGTATTAT	TET
AY329	tetM	GCAATTCTACTGATTTCTGC	CTGTTTGATTACAATTTCCGC	TET
AY357	tetM	GCAATTCTACTGATTTCTGC	CTGTTTGATTACAATTTCCGC	TET
AY179	tetO	ATGTGGATACTACAACGCATGAGATT	TGCCTCCACATGATATTTTTCCT	TET
AY192	tetO	CAACATTAACGGAAAGTTTATTGTATACCA	TTGACGCTCCAAATTCATTGTATC	TET
AY292	tetPB	ACACCTGGACACGCTGATTTT	ACCGTCTAGAACGCGGAATG	TET
AY293	tetPB	TGATACACCTGGACACGCTGAT	CGTCCAAAACGCGGAATG	TET
AY294	tetPB	TGGGCGACAGTAGGCTTAGAA	TGACCCTACTGAAACATTAGAAATATACCT	TET
AY295	tetPB	AGTGGTGCAAATACTGAAAAAGTTGT	TTTGTTCCTTCGTTTTGGACAGA	TET
AY296	tetPB	CTGAAGTGGAGCGATCATTCC	CCCTCAACGGCAGAAATAACTAA	TET
AY185	tetQ	CGCCTCAGAAGTAAGTTCATACACTAAG	TCGTTCATGCGGATATTATCAGAAT	TET
AY135	tetR	ATGAGTTCGGCCAGAATTTCC	GGTTGTGCGCGAAATGATT	TET
AY197	tetR	CGCGATAGACGCCTTCGA	TCCTGACAACGAGCCTCCTT	TET
AY198	tetR	CGCGATGGAGCAAAAGTACAT	AGTGAAAAACCTTGTTGGCATAAAA	TET
AY381	tetR	CAATCCATCGACAATCAC	GACAATCAGCTACTTCAC	TET
AY200	tetS	TTAAGGACAAACTTTCTGACGACATC	TGTCTCCCATTGTTCTGGTTCA	TET
AY297	tetT	CCATATAGAGGTTCCACCAAATCC	TGACCCTATTGGTAGTGGTTCTATTG	TET
AY69	tetU	GTGGCAAAGCAACGGATTG	TGCGGGCTTGCAAAACTATC	TET
AY70	tetU	AACAGCGGGTTAAGTGTGCAA	ATGGTATCATTCAGTTTTCCGACAAT	TET
AY228	tetV	GCGGGAACGACGATGTATATC	CCGCTATCTCACGACCATGAT	TET
AY191	tetW	ATGAACATTCCCACCGTTATCTTT	ATATCGGCGGAGAGCTTATCC	TET
AY196	tetX	AAATTTGTTACCGACACGGAAGTT	CATAGCTGAAAAAATCCAGGACAGTT	TET
AY384	Tn5	CAGCATAAAAAATCCCGACAACA	CCCCGCAACAGACATACGT	Insertional sequence
AY201	tnpA	GCCGCACTGTCGATTTTTATC	GCGGGATCTGCCACTTCTT	Transposase
AY202	tnpA	CCGATCACGGAAAGCTCAAG	GGCTCGCATGACTTCGAATC	Transposase
AY203	tnpA	GGGCGGGTCGATTGAAA	GTGGGCGGGATCTGCTT	Transposase
AY204	tnpA	CATCATCGGACGGACAGAATT	GTCGGAGATGTGGGTGTAGAAAGT	Transposase
AY205	tnpA	GAAACCGATGCTACAATATCCAATTT	CAGCACCGTTTGCAGTGTAAG	Transposase
AY206	tnpA	TGCAGATGGTTTAACCTTGGATATTT	TCGGTTCATCAAACTGCTTCAC	Transposase
AY207	tnpA	AATTGATGCGGACGGCTTAA	TCACCAAACTGTTTATGGAGTCGTT	Transposase
AY298	tolC	GGCCGAGAACCTGATGCA	AGACTTACGCAATTCCGGGTTA	MDR
AY299	tolC	CAGGCAGAGAACCTGATGCA	CGCAATTCCGGGTTGCT	MDR
AY300	tolC	GCCAGGCAGAGAACCTGATG	CGCAATTCCGGGTTGCT	MDR
AY25	Tp614	GGAAATCAACGGCATCCAGTT	CATCCATGCGCTTTTGTCTCT	Transposase
AY358	trfA	ACGAAGAAATGGTTGTCCTGTTC	CGTCAGCTTGCGGTACTTCTC	Transposase
AY243	ttgA	ACGCCAATGCCAAACGATT	GTCACGGCGCAGCTTGA	MDR
AY244	ttgB	TCGCCCTGGATGTACACCTT	ACCATTGCCGACATCAACAAC	MDR
AY75	uidA	AACCACGCGTCTGTTGACTG	CCCGGTTGCCAGAGGTG	HK
AY210	vanA	AAAAGGCTCTGAAAACGCAGTTAT	CGGCCGTTATCTTGTAAAAACAT	VAN
AY368	vanA	TCTGCAATAGAGATAGCCGC	GGAGTAGCTATCCCAGCATT	VAN
AY4	vanA3FP	CTGTGAGGTCGGTTGTGCG	TTTGGTCCACCTCGCCA	VAN
AY211	vanB	TTGTCGGCGAAGTGGATCA	AGCCTTTTTCCGGCTCGTT	VAN
AY212	vanB	CCGGTCGAGGAACGAAATC	TCCTCCTGCAAAAAAAGATCAAC	VAN
AY354	vanB	GGCTGTTTCGGGCTGTGA	AACAACTAACGCGGCACTGTT	VAN
AY66	vanC	ACAGGGATTGGCTATGAACCAT	TGACTGGCGATGATTTGACTATG	VAN
AY71	vanC	CCTGCCACAATCGATCGTT	CGGCTTCATTCGGCTTGATA	VAN
AY72	vanC	AAATCAATACTATGCCGGGCTTT	CCGACCGCTGCCATCA	VAN
AY303	vanC	AGGCGATAGCGGGTATTGAA	CAATCGTCAATTGCTCATTTCC	VAN
AY304	vanC2/vanC3	TTTGACTGTCGGTGCTTGTGA	TCAATCGTTTCAGGCAATGG	VAN
AY213	vanD	CAGAGGAACATAATGTTTCGATAAAATCT	GCCGGATTTTGTGATTCCAA	VAN
AY305	vanG	ATTTGAATTGGCAGGTATACAGGTTA	TGATTTGTCTTTGTCCATACATAATGC	VAN
AY215	vanHB	GAGGTTTCCGAGGCGACAA	CTCTCGGCGGCAGTCGTAT	VAN
AY214	vanHD	GTGGCCGATTATACCGTCATG	CGCAGGTCATTCAGGCAAT	VAN
AY216	vanRA	CCCTTACTCCCACCGAGTTTT	TTCGTCGCCCCATATCTCAT	VAN
AY217	vanRA	CCACTCCGGCCTTGTCATT	GCTAACCACATTCCCCTTGTTTT	VAN
AY306	vanRB	GCCCTGTCGGATGACGAA	TTACATAGTCGTCTGCCTCTGCAT	VAN
AY307	vanRC	TGCGGGAAAAACTGAACGA	CCCCCCATACGGTTTTGATTA	VAN
AY308	vanRC4	AGTGCTTTGGCTTATCTCGAAAA	TCCGGCAGCATCACATCTAA	VAN
AY309	vanRD	TTATAATGGCAAGGATGCACTAAAGT	CGTCTACATCCGGAAGCATGA	VAN
AY218	vanSA	CGCGTCATGCTTTCAAAATTC	TCCGCAGAAAGCTCAATTTGTT	VAN
AY310	vanSB	GCGCGGCAAATGACAAC	TTTGCCATTTTATTCGCACTGT	VAN
AY311	vanSC	ATCAACTGCGGGAGAAAAGTCT	TCCGCTGTTCCGCTTCTT	VAN
AY312	vanSC	GCCATCAGCGAGTCTGATGA	CAGCTGGGATCGTTTTTCCTT	VAN
AY313	vanSE	TGGCCGAAGAAGCAGGAA	CAATAATACTCGTCAAAGGAGTTCTCA	VAN
AY161	vanTC	CACACGCATTTTTTCCCATCTAG	CAGCCAACAGATCATCAAAACAA	VAN
AY314	vanTC	GTGGTGCCAAGGAAGTTGCT	CGTAGCCACCGCAAAAAAAT	VAN
AY315	vanTC	ACAGTTGCCGCTGGTGAAG	CGTGGCTGGTCGATCAAAA	VAN
AY316	vanTG	CGTGTAGCCGTTCCGTTCTT	CGGCATTACAGGTATATCTGGAAA	VAN
AY220	vanWB	CGGACAAAGATACCCCCTATAAAG	AAATAGTAAATTGCTCATCTGGCACAT	VAN
AY219	vanWG	ACATTTTCATTTTGGCAGCTTGTAC	CCGCCATAAGAGCCTACAATCT	VAN
AY221	vanXA	CGCTAAATATGCCACTTGGGATA	TCAAAAGCGATTCAGCCAACT	VAN
AY223	vanXB	AGGCACAAAATCGAAGATGCTT	GGGTATGGCTCATCAATCAACTT	VAN
AY222	vanXD	TAAACCGTGTTATGGGAACGAA	GCGATAGCCGTCCCATAAGA	VAN
AY317	vanYB	GGCTAAAGCGGAAGCAGAAA	GATATCCACAGCAAGACCAAGCT	VAN
AY318	vanYD	AAGGCGATACCCTGACTGTCA	ATTGCCGGACGGAAGCA	VAN
AY319	vanYD	CAAACGGAAGAGAGGTCACTTACA	CGGACGGTAATAGGGACTGTTC	VAN
AY224	vatB	GGAAAAAGCAACTCCATCTCTTGA	TCCTGGCATAACAGTAACATTCTGA	MLSB
AY266	vatB	TTGGGAAAAAGCAACTCCATCT	CAATCCACACATCATTTCCAACA	MLSB
AY225	vatC	CGGAAATTGGGAACGATGTT	GCAATAATAGCCCCGTTTCCTA	MLSB
AY267	vatC	CGATGTTTGGATTGGACGAGAT	GCTGCAATAATAGCCCCGTTT	MLSB
AY73	vatD	TGCAATAGTAGCTGCTAATTCTGTTGTT	TGTTTTATTTCGTTAGCAGGATTTCC	MLSB
AY74	vatE	GGTGCCATTATCGGAGCAAAT	TTGGATTGCCACCGACAAT	MLSB
AY263	vatE	GACCGTCCTACCAGGCGTAA	TTGGATTGCCACCGACAATT	MLSB
AY226	vgaA	CGAGTATTGTGGAAAGCAGCTAGTT	CCCGTACCGTTAGAGCCGATA	MLSB
AY265	vgaA	GACGGGTATTGTGGAAAGCAA	TTTCCTGTACCATTAGATCCGATAATT	MLSB
AY227	vgaB	TAAAAGAGAATAAGGCGCAAGGA	TGTTTAGTAGCATGTTGCATTTTCC	MLSB
AY264	vgaB	GAATGATTAAGCCCCCTTCAAAA	ATTCGTGTTTCCAACGATTTCG	MLSB
AY144	vgb	AGGGAGGGTATCCATGCAGAT	ACCAAATGCGCCCGTTT	MLSB
AY145	vgb	CCACGATGGCTGCCTTTG	GGCCATGCAGGACGGATAT	MLSB
AY269	vgbA	ATACGAGCTGCCTAATAAAGGATCTT	TGTGAACCACAGGGCATTATCA	MLSB
AY268	vgbB	CAGCCGGATTCTGGTCCTT	TACGATCTCCATTCAATTGGGTAAA	MLSB
AY84	yceL/mdtH	TCGGGATGGTGGGCAAT	CGATAACCGAGCCGATGTAGA	MDR
AY87	yidY/mdtL	GCAGTTGCATATCGCCTTCTC	CTTCCCGGCAAACAGCAT	AMP
AY16	yyaR	CCGTTGCAAGAAGATTATAGAAAAAA	CAAGCATAAGACCGCATAAATGAT	Other
